# Supplementary material for: Reasons for Guardian-Relinquishment of Dogs to Shelters: Animal and Regional Predictors in British Columbia, Canada
Source: Front Vet Sci. 2022 Apr 14;9:857634. doi: 10.3389/fvets.2022.857634 (PMC9050194; doi:10.3389/fvets.2022.857634)
Supplement: Supplementary Data Sheet 2 — Eagan et al. Data File. BC SPCA guardian relinquishment of dogs 2008-2019. [file Data_Sheet_2.XLSX]

## Sheet: Sheet1
Animal ID	Animal Name	year	Type	Animal Source	Incoming Jurisdiction	Incoming Region	Surrender.Reason	Intake Eval Category	First Eval Category Assigned From Intake	Breed	Color	Age	Age at Intake	Age Group	Weight (Closest to Incoming Date)	Gender	Incoming Spayed / Neutered Status	Current Spayed / Neutered Status	Spayed / Neutered Date	Prev. Spayed / Neutered	Received	Where Animal From	Original Source	DOB	Incoming Date With Time	Intake Behavior Condition
339434	Chevy	2014	Dog	Owner Surrender	Vernon	Vernon & District Branch	Other			German Shepherd Mix	Tan / Brown	15 Years 4 Months 2 Weeks	8 Years	Adult	99	Male	No	Yes	22-Jul-2014	No		Breeder - online ad	Owner Surrender	2006-07-14	2014-07-14 12:57:00
345400	Tiberius	2014	Dog	Owner Surrender	Chase	Kamloops & District Branch	Unable To Find Home			Saint Bernard / Irish Wolfhound	Brindle / Ticked	16 Years 2 Months 1 Week	8 Years 11 Months 3 Weeks	Senior	99	Male	Yes	Yes		Yes		Stray	Owner Surrender	2005-09-20	2014-09-13 10:23:00
404488	Sydney	2016	Dog	Owner Surrender	*Other - Outside Of Province	Vernon & District Branch	Too Many Dogs	Treatable-Manageable	Treatable-Manageable	Maremma Sheepdog / Newfoundland	Blonde	11 Years 6 Months	6 Years	Adult	98.6	Female	Yes	Yes		Yes		Animal shelter - out of province	Owner Surrender	2010-05-30	2016-05-30 16:37:00
443660	Toby	2017	Dog	Owner Surrender	Vernon	Vernon & District Branch	Other	Healthy	Healthy	Husky Mix	Cream	8 Years 8 Months 1 Week	4 Years 6 Months	Adult	98	Male	Yes	Yes		Yes		Publicly posted flyer	Owner Surrender	2013-03-18	2017-09-18 12:11:00
403642	Stryker	2016	Dog	Owner Surrender	Kelowna	South Okanagan/Similkameen Branch	Wont Pay Impound Fees	Healthy	Healthy	Rottweiler Mix	Black / Tan Points	9 Years 1 Week	3 Years 6 Months	Adult	97.6	Male	Yes	Yes		Yes		Animal control facility / municipal pound	Owner Surrender	2012-11-19	2016-05-19 14:52:00
343190	Asia	2014	Dog	Owner Surrender	Salmon Arm (Shuswap)	Shuswap Branch	Abandoned By Tenant During Move			German Shepherd Mix	Brown / Black	13 Years 3 Months 1 Week (approx)	6 Years	Adult	97.4	Female	No	No		No		Stray	Owner Surrender	2008-08-21	2014-08-21 14:53:00
420844	Stanley	2016	Dog	Owner Surrender	Kamloops	Kamloops & District Branch	Landlord Does Not Allow Pets	Healthy	Healthy	American Bulldog Mix	White / Brown	5 Years 11 Months 4 Weeks	1 Year	Young Adult	97	Male	No	Yes	13-Dec-2016	No		Publicly posted flyer	Owner Surrender	2015-12-02	2016-12-02 16:27:00
322224	Bella	2014	Dog	Owner Surrender	Port Alberni	Parksville-Qualicum Beach & District Branch	Cant Afford			Rhodesian Ridgeback	Tan	17 Years 6 Months 1 Week	9 Years 8 Months 1 Week	Senior	96.8	Female	Yes	Yes		Yes		Friend/relative - from planned litter	Owner Surrender	2004-05-23	2014-01-31 13:37:00
354433	Bailey	2014	Dog	Owner Surrender	Vernon	Vernon & District Branch	Other			Rottweiler / Labrador Retriever	Black	11 Years 5 Months 1 Week	4 Years 6 Months	Adult	96.4	Female	Yes	Yes		Yes		Animal control facility / municipal pound	Owner Surrender	2010-06-19	2014-12-19 13:46:00
335833	Shadow	2014	Dog	Owner Surrender	Port Alberni	Powell River & District Branch	No Longer Wanted			Rottweiler Mix	Black / Tan	8 Years 8 Months 1 Week	1 Year 2 Months 2 Weeks	Adult	96.2	Male	Yes	Yes		Yes		Friend/relative - from planned litter	Owner Surrender	2013-03-22	2014-06-06 13:44:00
422729	Thor	2017	Dog	Owner Surrender	Kamloops	Kamloops & District Branch	No Time	Healthy	Healthy	German Shepherd / Labrador Retriever	Black / Tan	5 Years 9 Months 3 Weeks	10 Months 3 Weeks	Young Adult	96	Male	Yes	Yes		Yes		Animal rescue - other in BC	Owner Surrender	2016-02-09	2017-01-03 13:33:00
414952	Bill	2016	Dog	Owner Surrender	R.D.N. - Area H	Parksville-Qualicum Beach & District Branch	No Time	Treatable-Rehabilitatable	Treatable-Rehabilitatable	Bullmastiff Mix	Brindle	9 Years 2 Months 1 Week	3 Years 11 Months 4 Weeks	Adult	96	Male	Yes	Yes		Yes		Free - newspaper ad	Owner Surrender	2012-09-23	2016-09-22 10:55:00
434175	Storm	2017	Dog	Owner Surrender	Vernon	Vernon & District Branch	Aggression	Treatable-Rehabilitatable	Treatable-Rehabilitatable	Husky / Alaskan Malamute	Black / White	7 Years 5 Months 1 Week	2 Years 11 Months 1 Week	Adult	96	Male	Yes	Yes		Yes		Animal rescue - out of province	Owner Surrender	2014-06-21	2017-06-02 13:03:00
361374	Spirit	2015	Dog	Owner Surrender	Kamloops	Kamloops & District Branch	Relation Split			Great Pyrenees Mix	White	7 Years 5 Months 3 Weeks	8 Months 2 Weeks	Young Adult	96	Male	Yes	Yes	5-Jun-2014	Yes		Breeder - online ad	Owner Surrender	2014-06-10	2015-02-24 12:05:00
346914	Winston	2014	Puppy	Owner Surrender	Peace River Regional District - Area E	South Peace Branch	Other			German Shepherd Mix	Black / Brown	7 Years 4 Months 3 Weeks	2 Months 2 Weeks	Young Adult	96	Male	No	Yes	25-Nov-2014	No		Offspring of my own pet - unplanned litter	Owner Surrender	2014-07-08	2014-09-27 13:38:00
394512	Kuma	2016	Dog	Owner Surrender	Campbell River	Campbell River Branch	Cant Afford			Akita Inu Mix	White / Black	10 Years 9 Months 3 Weeks	4 Years 11 Months 3 Weeks	Adult	95.8	Male	No	Yes	10-Feb-2016	No		Animal rescue - other in BC	Owner Surrender	2011-02-10	2016-02-02 14:55:00
356164	Faith	2015	Dog	Owner Surrender	Salmon Arm (Shuswap)	Shuswap Branch	Death Of Owner			Saint Bernard Mix	Tan / White	15 Years 10 Months 2 Weeks	9 Years	Geriatric	95.8	Female	Yes	Yes		Yes			Owner Surrender	2006-01-14	2015-01-14 13:09:00
371661	Trish	2015	Dog	Owner Surrender	Kamloops	Kamloops & District Branch	Relation Split			German Shepherd / Rottweiler	Gold	13 Years 5 Months 1 Week	7 Years	Adult	95.2	Female	Yes	Yes		Yes		Breeder - newspaper ad	Owner Surrender	2008-06-20	2015-06-20 13:24:00
338567	Buddy	2014	Dog	Owner Surrender	Comox Valley Regional District	Parksville-Qualicum Beach & District Branch	Moving House			Husky Mix	Black / Tan	9 Years 4 Months 3 Weeks	2 Years	Young Adult	95	Male	Yes	Yes		Yes		Free - newspaper ad	Owner Surrender	2012-07-04	2014-07-04 13:08:00
366294	Drax	2015	Dog	Owner Surrender	Vernon	Vernon & District Branch	Aggression			Bullmastiff / Rottweiler	Tan	7 Years 5 Months 1 Week	10 Months	Young Adult	95	Male	No	Yes	28-Apr-2015	No		Breeder - online ad	Owner Surrender	2014-06-22	2015-04-22 15:07:00
302037	Caddy	2013	Dog	Owner Surrender	*Other - Outside Of Province	Kamloops & District Branch	Other			Rottweiler / German Shepherd	Black / Tan	16 Years 4 Months 2 Weeks	7 Years 11 Months 4 Weeks	Senior	95	Female	Yes	Yes	24-Nov-2008	No		Animal rescue - other in BC	Owner Surrender	2005-07-14	2013-07-13 16:27:00
382458	Torque	2015	Dog	Owner Surrender	Kamloops	Kamloops & District Branch	Death Of Owner			Rottweiler Mix	Black / Tan	15 Years 6 Months 2 Weeks	9 Years 4 Months 3 Weeks	Senior	95	Male	No	Yes	22-Oct-2015	No		Friend/relative - from unplanned litter	Owner Surrender	2006-05-17	2015-10-10 10:24:00
366473	Tia	2015	Dog	Owner Surrender	Kamloops	Kamloops & District Branch	Cant Afford			Labrador Retriever / Rottweiler	Black	11 Years 7 Months 1 Week	5 Years	Adult	94.6	Female	Yes	Yes		Yes		Friend/relative - rescued/abandoned	Owner Surrender	2010-04-24	2015-04-24 14:26:00
278218	Sheena	2012	Dog	Owner Surrender	Kamloops (Res)	Kamloops & District Branch	New Baby			Samoyed / Akita Inu	White	8 Years 9 Months 2 Weeks	7 Years 10 Months	Adult	94.4	Female	Yes	Yes		Yes		Friend/relative - from planned litter	Owner Surrender	2004-11-05	2012-09-05 12:52:00
398846	Panda	2016	Dog	Owner Surrender	Lillooet	Kamloops & District Branch	Behaviour - Keeps Escaping			Great Pyrenees Mix	White	7 Years 8 Months 1 Week	2 Years	Adult	94.2	Female	No	Yes	31-Mar-2016	No		Breeder - posted flyer	Owner Surrender	2014-03-22	2016-03-22 16:04:00
406091	Mika	2016	Dog	Owner Surrender	Campbell River	Campbell River Branch	Behaviour - Pet Is Not Good With Children	Treatable-Rehabilitatable	Treatable-Rehabilitatable	Mastiff / German Shepherd	Brown Brindle	2 Years	1 Year 7 Months 2 Weeks	Adult	94	Female	No	No		No		Friend/relative - gift (adult animal)	Owner Surrender	2014-10-28	2016-06-17 10:22:00
256063	Tye	2011	Dog	Owner Surrender	Iskut (Res)	Kamloops & District Branch	Unable To Find Home			German Shepherd / Great Dane	Brown / Black	13 Years 11 Months 1 Week	4 Years	Adult	93.3	Male	Yes	Yes		No		Animal shelter - other BC SPCA shelter	Owner Surrender	2007-12-23	2011-12-23 16:48:00
256063	Tye	2013	Dog	Owner Surrender	Salmon Arm (Shuswap)	Shuswap Branch	Unable To Find Home			German Shepherd / Great Dane	Brown / Black	13 Years 11 Months 1 Week	5 Years 3 Months	Adult	93.3	Male	Yes	Yes		No		Animal shelter - other BC SPCA shelter	Owner Surrender	2007-12-23	2013-03-26 14:58:00
440185	Bruno	2017	Dog	Owner Surrender	Nanaimo	Nanaimo & District Branch	Unable To Find Home	Treatable-Rehabilitatable	Treatable-Rehabilitatable	Bullmastiff Mix	Fawn / Black	8 Years 3 Months 3 Weeks	4 Years	Adult	93	Male	Yes	Yes		Yes		Publicly posted flyer	Owner Surrender	2013-08-10	2017-08-10 19:33:00
321155	Duncan	2014	Dog	Owner Surrender	Salmon Arm (Shuswap)	Shuswap Branch	Other			Rottweiler Mix	Black / Brown	8 Years 10 Months 1 Week	1 Year	Adult	93	Male	No	Yes	22-Jan-2014	No			Owner Surrender	2013-01-20	2014-01-20 14:54:00
409917	Asta (aka Jasper)	2016	Dog	Owner Surrender	Vernon	Vernon & District Branch	Moving House	Treatable-Rehabilitatable	Treatable-Rehabilitatable	Australian Shepherd / Husky	Blonde	9 Years 4 Months	4 Years	Adult	93	Female	Yes	Yes		Yes		Breeder - newspaper ad	Owner Surrender	2012-07-30	2016-07-30 13:56:00
402037	Bailey	2016	Dog	Owner Surrender	Vernon	Vernon & District Branch	Other	Treatable-Rehabilitatable	Treatable-Rehabilitatable	Rottweiler Mix	Black / Tan	10 Years 7 Months	5 Years	Adult	92.6	Female	No	Yes	17-May-2016	No		Friend/relative - gift (adult animal)	Owner Surrender	2011-04-30	2016-04-30 14:56:00
406571	Jade	2016	Dog	Owner Surrender	Campbell River	Campbell River Branch	Other	Healthy	Healthy	Labrador Retriever Mix	Black	14 Years 10 Months 1 Week	9 Years 5 Months	Senior	92.4	Female	Yes	Yes		Yes		Friend/relative - gift (adult animal)	Owner Surrender	2007-01-23	2016-06-23 11:54:00
377515	Louis	2015	Dog	Owner Surrender	Tumbler Ridge	South Peace Branch	Moving House			Rottweiler / Coonhound	Black / Tan Points	11 Years 3 Months 1 Week	5 Years	Adult	92	Male	No	Yes	24-Sep-2015	No		Friend/relative - gift (adult animal)	Owner Surrender	2010-08-20	2015-08-20 12:12:00
281954	Jake	2012	Dog	Owner Surrender	Abbotsford	Abbotsford Branch	Cant Afford			German Shepherd Mix	Black Brown	11 Years 1 Month 2 Weeks	2 Years	Adult	91.9	Male	Yes	Yes		No		Friend/relative - rescued/abandoned	Owner Surrender	2010-10-17	2012-10-17 12:57:00
398582	Bear	2016	Dog	Owner Surrender	Cowichan Valley Regional District	Cowichan & District Branch	Aggressive To Other Dogs			German Shepherd Mix	Black / Tan	8 Years 8 Months 1 Week	3 Years	Young Adult	91.8	Male	Yes	Yes		Yes		Friend/relative - rescued/abandoned	Owner Surrender	2013-03-19	2016-03-19 15:00:00
378098	Haysha	2015	Dog	Owner Surrender	Vernon	Vernon & District Branch	Behaviour - Too Active			German Shepherd Mix	Black Brown	6 Years 6 Months 3 Weeks	5 Years 6 Months	Adult	91.8	Female	Yes	Yes		Yes		Friend/relative - from planned litter	Owner Surrender	2010-02-26	2015-08-26 13:16:00
368928	Bubba	2015	Dog	Owner Surrender	Kamloops	Kamloops & District Branch	Behaviour - Too Active			Rottweiler Mix	Black / Tan Points	11 Months 3 Weeks (approx)	11 Months 3 Weeks	Young Adult	91.6	Male	Yes	Yes	2-Apr-2015	Yes		Breeder - online ad	Owner Surrender	2014-06-01	2015-05-22 19:17:00
424318	Shep	2017	Dog	Owner Surrender	RDCK Area H	Nelson Branch	Vet Costs	Treatable-Manageable	Treatable-Manageable	Akbash / Golden Retriever	White / Blonde	8 Years 4 Months 1 Week	3 Years 6 Months	Adult	91.6	Male	No	Yes	16-Feb-2017	No		Friend/relative - from unplanned litter	Owner Surrender	2013-07-24	2017-01-24 14:19:00
321154	Cheyanne	2014	Dog	Owner Surrender	Salmon Arm (Shuswap)	Shuswap Branch	Other			Rottweiler Mix	Black / Brown	13 Years 10 Months 1 Week	6 Years	Adult	91.2	Female	No	Yes	17-Feb-2014	No			Owner Surrender	2008-01-20	2014-01-20 14:54:00
381067	Sasha	2015	Dog	Owner Surrender	*Other - Outside Of Province	Shuswap Branch	Too Many Dogs	Treatable-Manageable	Treatable-Manageable	German Shepherd Mix	Brown / Black	7 Years 2 Months	1 Year	Young Adult	91.1	Female	Yes	Yes	20-Jun-2014	Yes		Found abandoned	Owner Surrender	2014-09-25	2015-09-25 14:50:00
357105	Johnson	2015	Dog	Owner Surrender	Cowichan Valley Regional District	Cowichan & District Branch	Behaviour - Keeps Escaping			Rottweiler Mix	Black / Tan	11 Years 10 Months	5 Years	Adult	91	Male	Yes	Yes		Yes		Friend/relative - from unplanned litter	Owner Surrender	2010-01-26	2015-01-26 10:26:00
331323	Mya	2014	Dog	Owner Surrender	Kamloops	Kamloops & District Branch	Too Much Responsibility			Doberman Mix	Black / Tan Points	13 Years 1 Month 2 Weeks	5 Years 6 Months	Adult	91	Female	Yes	Yes		Yes		Breeder - online ad	Owner Surrender	2008-10-16	2014-04-16 12:25:00
413470	Pip	2016	Dog	Owner Surrender	Chase	Kamloops & District Branch	Jumping The Fence	Treatable-Rehabilitatable	Treatable-Rehabilitatable	Border Collie / Golden Retriever	Black	6 Years 8 Months 3 Weeks	1 Year 6 Months	Adult	90.6	Male	Yes	Yes		Yes		Publicly posted flyer	Owner Surrender	2015-03-07	2016-09-07 12:16:00
439393	Luna	2017	Dog	Owner Surrender	Kamloops	Kamloops & District Branch	Rescue	Healthy	Healthy	German Shepherd Mix	Black / Tan	11 Years 4 Months (approx)	7 Years	Adult	90	Female	Yes	Yes		No		Animal shelter - out of province	Owner Surrender	2010-08-01	2017-08-01 12:39:00
372142	Meeka	2015	Dog	Owner Surrender	Vernon	Vernon & District Branch	Cant Afford			Labrador Retriever Mix	Chocolate	18 Years 5 Months	12 Years	Senior	90	Female	Yes	Yes		Yes		Free - online ad	Owner Surrender	2003-06-26	2015-06-26 12:10:00
426196	Chester	2017	Dog	Owner Surrender	RDCK Area E	Nelson Branch	Death Of Owner	Treatable-Manageable	Treatable-Manageable	Golden Retriever Mix	Blonde / Gold	7 Years 3 Months 1 Week	2 Years 6 Months	Young Adult	90	Male	No	Yes	23-Feb-2017	No		Breeder - online ad	Owner Surrender	2014-08-21	2017-02-21 12:13:00
426766	Oberon	2017	Dog	Owner Surrender	RDCK Area H	Nelson Branch	Other	Healthy	Healthy	Labrador Retriever	Black	6 Years 11 Months 4 Weeks	2 Years 2 Months 3 Weeks	Young Adult	90	Male	Yes	Yes	11-Aug-2015	Yes		Breeder - newspaper ad	Owner Surrender	2014-12-03	2017-03-01 14:00:00
396058	Cheeko	2016	Dog	Owner Surrender	Salmon Arm (Shuswap)	Shuswap Branch	Moving House	Treatable-Manageable	Treatable-Manageable	Labrador Retriever Mix	Black	15 Years 9 Months 1 Week	10 Years	Senior	90	Male	Yes	Yes		Yes		Breeder - online ad	Owner Surrender	2006-02-19	2016-02-19 14:31:00
406435	Sparkles	2016	Dog	Owner Surrender	Penticton	South Okanagan/Similkameen Branch	Owner Had Allergies	Healthy	Healthy	Australian Cattle Dog/Blue Heeler / Jack Russell Terrier	Black / Ticked	7 Years 10 Months 1 Week	2 Years 5 Months	Young Adult	9.93	Female	No	Yes	28-Jun-2016	No		Breeder - online ad	Owner Surrender	2014-01-22	2016-06-22 12:23:00
422725	Scout	2017	Dog	Owner Surrender	Abbotsford	Abbotsford Branch	Other	Treatable-Manageable	Treatable-Manageable	West Highland White Terrier / Shih Tzu	White	9 Years 10 Months 4 Weeks	5 Years	Adult	9.9	Male	No	Yes	6-Jan-2017	No		Free - online ad	Owner Surrender	2012-01-03	2017-01-03 13:16:00
280591	Junior	2012	Dog	Owner Surrender	Kelowna	Kelowna Branch	Moving House			Jack Russell Terrier Mix	White	13 Years 7 Months 4 Weeks	4 Years 6 Months	Adult	9.9	Male	Yes	Yes		No		Breeder - Canadian Kennel Club	Owner Surrender	2008-04-02	2012-10-02 13:21:00
278891	Buddy	2012	Dog	Owner Surrender	Coquitlam	Burnaby Branch	Too Many Dogs			Beagle	Tri Color	17 Years 6 Months 3 Weeks	8 Years 4 Months 1 Week	Senior	9.9	Male	Yes	Yes	5-Sep-2012	No		Breeder - newspaper ad	Owner Surrender	2004-05-05	2012-09-13 11:07:00
376905	Stella	2015	Dog	Owner Surrender	Fort St. John	North Peace Branch	No Time			Boston Terrier Mix	White / Brown	8 Years 9 Months 2 Weeks	2 Years 5 Months 4 Weeks	Adult	9.9	Female	No	Yes	31-Aug-2015	No		Animal rescue - out of province	Owner Surrender	2013-02-14	2015-08-13 13:13:00
231096	Charlie	2011	Dog	Owner Surrender	Kelowna	Kelowna Branch	Abandoned By A Friend Or Relative			Cocker Spaniel / Poodle Miniature	White / Brown	15 Years 7 Months 4 Weeks	5 Years	Adult	9.9	Male	Yes	Yes		No		Friend/relative - rescued/abandoned	Owner Surrender	2006-04-03	2011-04-03 12:03:00
360182	Bella	2015	Dog	Owner Surrender	Maple Ridge	Maple Ridge Branch	Landlord Does Not Allow Pets			Pug	Cream / Black	11 Years 9 Months 3 Weeks	5 Years	Adult	9.9	Female	Yes	Yes		Yes		Breeder - online ad	Owner Surrender	2010-02-10	2015-02-10 10:00:00
498891	Edgar	2019	Dog	Owner Surrender	Nemiah Valley - Crd J	Williams Lake & District Branch	Cant Afford Vet Expenses for Procedure/Illness	Treatable-Rehabilitatable	Treatable-Rehabilitatable	Border Collie Mix	Black	4 Years 1 Month 3 Weeks	2 Years	Adult	9.9	Male	No	Yes	18-Oct-2019	No		Friend/relative - gift (adult animal)	Owner Surrender	2017-10-05	2019-10-05 10:48:00
395188	Kona	2016	Dog	Owner Surrender	Port Hardy	Comox Valley & District Branch	Too Much Responsibility	Treatable-Manageable	Treatable-Manageable	Shih Tzu Mix	Grey / Black	14 Years 9 Months 3 Weeks	9 Years	Senior	9.9	Male	Yes	Yes		Yes		Free - online ad	Owner Surrender	2007-02-10	2016-02-10 12:05:00
495396	Taz	2019	Dog	Owner Surrender	Prince George	North Cariboo District Branch	Life Change-Human Illness/Injury/CareHome/Hospital	Treatable-Rehabilitatable	Treatable-Rehabilitatable	Dachshund Mix	Tan	12 Years 3 Months 1 Week	9 Years 11 Months 4 Weeks	Young Adult	9.9	Male	Yes	Yes		Yes		Animal control facility / municipal pound	Owner Surrender	2009-08-24	2019-08-22 13:57:00
337736	Ariel	2014	Dog	Owner Surrender	Quesnel	Quesnel & District Branch	No Time	Healthy	Healthy	Chihuahua / Dachshund	Black	9 Years 5 Months	2 Years	Adult	9.9	Female	No	Yes	2-Jul-2014	No			Owner Surrender	2012-06-25	2014-06-25 13:20:00
390455	Solo	2016	Dog	Owner Surrender	Quesnel Crd B	Quesnel & District Branch	Too Much Responsibility	Healthy	Healthy	Dachshund, Short-haired Mix	Tan	17 Years 10 Months 3 Weeks	12 Years	Senior	9.9	Male	Yes	Yes		Yes		Breeder - newspaper ad	Owner Surrender	2004-01-08	2016-01-08 13:24:00
315407	Charlie	2013	Dog	Owner Surrender	Victoria	Victoria Branch	No Longer Wanted			Terrier Mix	Tan	8 Years 9 Months 1 Week	9 Months	Young Adult	9.9	Male	Yes	Yes		No		Animal control facility / municipal pound	Owner Surrender	2013-02-19	2013-11-19 10:06:00
383279	Frank	2015	Dog	Owner Surrender	Nanaimo	Nanaimo & District Branch	Owner Sick			Jack Russell Terrier / Poodle Miniature	White / Tan	11 Years 1 Month 1 Week	5 Years	Adult	9.9	Male	Yes	Yes		Yes		Veterinarian	Owner Surrender	2010-10-20	2015-10-20 15:06:00
414893	Bosco	2016	Dog	Owner Surrender	Nanaimo - Regional District	Nanaimo & District Branch	Behaviour - Pet Is Not Good With Children	Treatable-Manageable	Treatable-Manageable	Boston Terrier	Black / White	7 Years 2 Months 1 Week	2 Years	Adult	9.9	Male	Yes	Yes		Yes		Breeder - online ad	Owner Surrender	2014-09-21	2016-09-21 13:51:00
405651	Lil' Buddy - On Hold	2016	Dog	Owner Surrender	Campbell River	Comox Valley & District Branch	Death Of Owner			Shih Tzu / Bichon Frise	White	8 Years 1 Week (approx)	8 Years	Senior	9.9	Male	Yes	Yes		Yes		Breeder - newspaper ad	Owner Surrender	2008-06-11	2016-06-11 16:46:00
482141	Emma	2019	Puppy	Owner Surrender	Pemberton	Sea To Sky Branch	Cant Afford Food/Grooming/General Expenses	Treatable-Rehabilitatable	Treatable-Rehabilitatable	Pointer / German Shepherd	Tri Color	3 Years 3 Weeks	3 Months 2 Weeks	Puppy	9.9	Female	No	yes	26-Mar-2019	No			Owner Surrender	2018-11-10	2019-02-27 13:41:00
446812	Matthew	2017	Puppy	Owner Surrender	Bella Coola	Williams Lake & District Branch	Abandoned By A Friend Or Relative	Treatable-Rehabilitatable	Treatable-Rehabilitatable	German Shepherd / Border Collie	Brown / Tan Points	4 Years 3 Months 1 Week	2 Months	Puppy	9.9	Male	No	Yes	30-Oct-2017	No		Friend/relative - rescued/abandoned	Owner Surrender	2017-08-24	2017-10-24 09:31:00
446814	Makyla	2017	Puppy	Owner Surrender	Bella Coola	Williams Lake & District Branch	Abandoned By A Friend Or Relative	Treatable-Rehabilitatable	Treatable-Rehabilitatable	German Shepherd / Labrador Retriever	Brown / Black	4 Years 3 Months 1 Week	2 Months	Puppy	9.9	Female	No	Yes	24-Nov-2017	No		Friend/relative - rescued/abandoned	Owner Surrender	2017-08-24	2017-10-24 09:31:00
476858	Chuck	2018	Puppy	Owner Surrender	Quesnel	Quesnel & District Branch	Behaviour - Housetraining/Spraying/Marking Issues	Treatable-Rehabilitatable	Treatable-Rehabilitatable	Shih Tzu / Border Collie	White / Black	3 Years 4 Months 3 Weeks	5 Months	Puppy	9.9	Male	No	Yes	7-Dec-2018	No		Breeder - online ad	Owner Surrender	2018-07-04	2018-12-04 13:24:00
290420	Rico	2013	Puppy	Owner Surrender	Victoria	Victoria Branch	Too Many Dogs			Husky / Labrador Retriever	White / Tan	9 Years 3 Weeks	3 Months	Puppy	9.9	Male	No	Yes	5-Feb-2013	No			Owner Surrender	2012-11-05	2013-02-05 08:40:00
495795	Paprika	2019	Puppy	Owner Surrender	Penticton	South Okanagan/Similkameen Branch	Too Many Animals	Treatable-Rehabilitatable	Treatable-Rehabilitatable	Husky / German Shepherd	Black Brindle	2 Years 5 Months 3 Weeks	2 Months 3 Weeks	Puppy	9.9	Female	No	Yes	26-Sep-2019	No			Owner Surrender	2019-06-04	2019-08-27 14:54:00
386639	Athena	2015	Puppy	Owner Surrender	Kelowna	Kelowna Branch	Unwanted Litter			Pit Bull Terrier Mix	Black / White	6 Years 3 Months 2 Weeks	3 Months 2 Weeks	Puppy	9.9	Female	No	Yes	8-Dec-2015	No		Animal rescue - out of province	Owner Surrender	2015-08-16	2015-11-30 10:02:00
368291	Rosy	2015	Puppy	Owner Surrender	Tla'amin Nation	Powell River & District Branch	Owner Had Allergies			Bullmastiff / Rottweiler	Tan	6 Years 9 Months 1 Week	2 Months 3 Weeks	Puppy	9.9	Female	Yes	Yes		No		Breeder - newspaper ad	Owner Surrender	2015-02-19	2015-05-15 13:31:00
462348	Kenzi	2018	Puppy	Owner Surrender	*Other - Outside Of Province	South Peace Branch	Unwanted Litter	Treatable-Rehabilitatable	Treatable-Rehabilitatable	German Shepherd Mix	Black / Tan Points	3 Years 8 Months 1 Week (approx)	2 Months 1 Week	Puppy	9.9	Female	No	Yes	15-Jun-2018	No		Offspring of my own pet - unplanned litter	Owner Surrender	2018-03-21	2018-05-30 20:04:00
291056	Sully	2012	Dog	Owner Surrender	Abbotsford	Abbotsford Branch	Cant Afford			German Shepherd / Labrador Retriever	Black / White	9 Years 8 Months	2 Months	Young Adult	9.81	Male	No	yes	28-Jan-2013	No		Offspring of my own pet - unplanned litter	Owner Surrender	2012-03-30	2012-05-30 15:22:00
366475	Scooter	2015	Dog	Owner Surrender	Abbotsford	Abbotsford Branch	No Time			Shih Tzu / Schnauzer	Grey	12 Years 11 Months 4 Weeks	10 Years	Senior	9.8	Male	Yes	Yes		Yes		Friend/relative - rescued/abandoned	Owner Surrender	2005-04-24	2015-04-24 14:31:00
482311	Cash	2019	Dog	Owner Surrender	Hudson's Hope	South Peace Branch	Home - Abusive Relationship/Violence In Family	Treatable-Rehabilitatable	Treatable-Rehabilitatable	Terrier / Chihuahua	Red Brown / White	4 Years 8 Months 4 Weeks	1 Year 11 Months 3 Weeks	Young Adult	9.8	Female	No	Yes	8-May-2019	No		Friend/relative - from unplanned litter	Owner Surrender	2017-03-02	2019-03-01 15:19:00
495548	Molly	2019	Dog	Owner Surrender	Dawson Creek	South Peace Branch	Life Change- Jail/Treatment Centre/Transition Home	Healthy	Healthy	Shih Tzu / Dachshund, Wire-haired	White / Blonde	3 Years 3 Months 1 Week (approx)	11 Months 4 Weeks	Young Adult	9.8	Female	No	Yes	6-Dec-2019	No		Friend/relative - rescued/abandoned	Owner Surrender	2018-08-24	2019-08-23 12:47:00
418722	Copper	2016	Dog	Owner Surrender	Victoria	Victoria Branch	Owner Sick	Treatable-Manageable	Treatable-Manageable	Dachshund Mix	Brown / Grey	18 Years 4 Weeks	12 Years 11 Months 4 Weeks	Senior	9.8	Male	Yes	Yes		Yes		Pet Store - Chain	Owner Surrender	2003-11-03	2016-11-02 17:16:00
363893	Pepper Aka Puppy	2015	Dog	Owner Surrender	Vancouver	Vancouver Branch	Too Much Responsibility			Poodle Miniature / Schnauzer	White / Charcoal	16 Years 8 Months	10 Years	Senior	9.8	Female	Yes	Yes		Yes		Friend/relative - from unplanned litter	Owner Surrender	2005-03-25	2015-03-25 14:13:00
342479	Ben	2014	Dog	Owner Surrender	Victoria	Comox Valley & District Branch	Death Of Owner			Lhasa Apso / Poodle Miniature	Grey / Black	10 Years 11 Months 2 Weeks	10 Years 10 Months 1 Week	Senior	9.8	Male	Yes	Yes		Yes		Friend/relative - from unplanned litter	Owner Surrender	2003-10-01	2014-08-14 16:12:00
481568	Reba	2019	Dog	Owner Surrender	Port Alberni	Alberni-Clayoquot Branch	Behaviour - Bit Another Animal	Treatable-Rehabilitatable	Treatable-Rehabilitatable	Boston Terrier	Black Brindle / White	6 Years 9 Months 1 Week (approx)	4 Years	Adult	9.8	Female	No	Yes	26-Feb-2019	Yes		Breeder - online ad	Owner Surrender	2015-02-19	2019-02-19 14:13:00
455704	Cheeko	2018	Dog	Owner Surrender	*Other - Outside Of Province	Parksville-Qualicum Beach & District Branch	Life Change - Baby/Divorce/lllness/Jail/Travel/etc	Treatable-Manageable	Treatable-Manageable	Lhasa Apso Mix	White / Cream	15 Years 1 Month	11 Years 4 Months	Senior	9.8	Male	Yes	Yes		Yes		Animal rescue - other in BC	Owner Surrender	2006-10-26	2018-03-01 14:28:00
409983	Sal	2016	Dog	Owner Surrender	Victoria	Victoria Branch	Other	Treatable-Manageable	Treatable-Manageable	Cocker Spaniel / Poodle	Black	13 Years 4 Months	8 Years	Senior	9.8	Male	Yes	Yes		Yes		Free - online ad	Owner Surrender	2008-07-31	2016-07-31 13:27:00
435374	Bootsie	2017	Dog	Owner Surrender	Quesnel	Quesnel & District Branch	Owner Sick	Treatable-Manageable	Treatable-Manageable	Dachshund, Short-haired Mix	Black / Tan Points	15 Years 11 Months 2 Weeks	11 Years 6 Months	Senior	9.8	Female	Yes	Yes		Yes		Breeder - newspaper ad	Owner Surrender	2005-12-15	2017-06-15 12:38:00
425413	Colby	2017	Dog	Owner Surrender	Fruitvale	West Kootenay & District Branch	Moving House	Treatable-Rehabilitatable	Treatable-Rehabilitatable	Dachshund / Jack Russell Terrier	Tri Color	12 Years 9 Months 3 Weeks	8 Years	Senior	9.8	Male	Yes	Yes		Yes		Friend/relative - from planned litter	Owner Surrender	2009-02-08	2017-02-08 13:15:00
481780	River	2019	Puppy	Owner Surrender	Squamish	Sea To Sky Branch	Cant Afford Food/Grooming/General Expenses	Treatable-Rehabilitatable	Treatable-Rehabilitatable	Labrador Retriever Mix	Red	2 Years 11 Months 1 Week	2 Months	Puppy	9.8	Female	No	Yes	1-Mar-2019	No		Friend/relative - from unplanned litter	Owner Surrender	2018-12-22	2019-02-22 11:11:00
279710	Ribbon	2012	Puppy	Owner Surrender	Salmon Arm (Shuswap)	Shuswap Branch	Other			Maremma Sheepdog Mix	White / Cream	9 Years 3 Months	3 Weeks	Puppy	9.8	Female	No	Yes	13-Nov-2012	No		Found abandoned	Owner Surrender	2012-08-31	2012-09-21 13:59:00
132030	MacK 1	2008	Puppy	Owner Surrender	Victoria	Victoria Branch	Too Many Dogs			Labrador Retriever Mix	Black / Tan	13 Years 8 Months	3 Months	Puppy	9.8	Female	No	Yes	2-Jul-2008	No			Owner Surrender	2008-04-01	2008-07-01 23:25:00
277511	Molly	2012	Puppy	Owner Surrender	Chilliwack	Chilliwack Branch	Abandoned By A Friend Or Relative			Labrador Retriever Mix	Tan / Black	9 Years 4 Months 3 Weeks	1 Month 3 Weeks	Puppy	9.8	Female	No	yes	15-Jan-2013	No		Friend/relative - from unplanned litter	Owner Surrender	2012-07-06	2012-08-28 13:31:00
324457	Trek	2014	Puppy	Owner Surrender	Salmon Arm (Shuswap)	Shuswap Branch	Unwanted Litter			German Shepherd / Rottweiler	Brown	7 Years 11 Months	1 Month 2 Weeks	Puppy	9.8	Male	No	Yes	3-Mar-2014	No			Owner Surrender	2013-12-28	2014-02-15 14:33:00
287351	Lenny	2012	Puppy	Owner Surrender	Salmon Arm (Shuswap)	Shuswap Branch	Unwanted Litter			Pit Bull Terrier / Belgian Shepherd - Malinois	Black / Brindle	9 Years 1 Month 3 Weeks	2 Months 1 Week	Puppy	9.8	Female	No	Yes	20-Dec-2012	No			Owner Surrender	2012-10-08	2012-12-19 13:16:00
499029	Rosy	2019	Puppy	Owner Surrender	Seton Lake (Res)	Sea To Sky Branch	Unwanted Litter	Treatable-Rehabilitatable	Treatable-Rehabilitatable	Labrador Retriever Mix	Black	2 Years 4 Months 3 Weeks (approx)	3 Months	Puppy	9.8	Female	Yes	Yes		Yes		Friend/relative - from unplanned litter	Owner Surrender	2019-07-07	2019-10-07 13:29:00
421472	Sasha	2016	Puppy	Owner Surrender - ACO	Maple Ridge	Maple Ridge Branch		Healthy	Healthy	Italian Greyhound	Tiger Brindle	5 Years 4 Months	4 Months 1 Week	Puppy	9.8	Female	Yes	Yes		No			Owner Surrender - ACO	2016-07-29	2016-12-12 12:56:00
337202	Annie	2014	Puppy	Owner Surrender	Williams Lake - City Limits	Williams Lake & District Branch	No Time	Healthy	Healthy	Husky Mix	Black / Tan Points	7 Years 8 Months 1 Week	3 Months	Puppy	9.8	Female	No	Yes	4-Jul-2014	No			Owner Surrender	2014-03-20	2014-06-20 12:24:00
333529	Hope	2014	Puppy	Owner Surrender	Victoria	Victoria Branch	Behaviour - Keeps Escaping			Labrador Retriever Mix	Black	7 Years 9 Months 2 Weeks	2 Months 3 Weeks	Puppy	9.8	Female	No	yes	16-May-2014	No		Breeder - online ad	Owner Surrender	2014-02-16	2014-05-13 12:55:00
363038	Winston	2015	Puppy	Owner Surrender	Vernon	Vernon & District Branch	Abandoned By A Friend Or Relative			Pomeranian / Pekingese	Black	7 Years 2 Weeks	3 Months 3 Weeks	Puppy	9.8	Male	No	Yes	17-Mar-2015	No			Owner Surrender	2014-11-15	2015-03-14 15:53:00
353360	Eddie	2014	Puppy	Owner Surrender	Trail	West Kootenay & District Branch	Too Many Dogs			Border Collie / German Shepherd	Sable	7 Years 2 Months	2 Months 1 Week	Adult	9.8	Male	No	yes	21-Jan-2015	No		Animal shelter - out of province	Owner Surrender	2014-09-30	2014-12-07 11:00:00
403723	Phoebe	2016	Puppy	Owner Surrender	Trail	West Kootenay & District Branch	No Longer Wanted			Boxer Mix	Brown Brindle / White	5 Years 9 Months 2 Weeks	3 Months	Puppy	9.8	Female	No	yes	21-Jun-2016	No		Friend/relative - from unplanned litter	Owner Surrender	2016-02-14	2016-05-20 13:06:00
292920	Maven	2013	Puppy	Owner Surrender	Kelowna	Kelowna Branch	Unable To Find Home			Terrier / Labradoodle	Black	8 Years 11 Months 3 Weeks	3 Months 1 Week	Puppy	9.8	Female	Yes	Yes		No		Offspring of my own pet - unplanned litter	Owner Surrender	2012-12-09	2013-03-16 16:03:00
391043	Poe	2016	Puppy	Owner Surrender	Alberni Clayoquot Regional District	Alberni-Clayoquot Branch	Too Many Dogs			Mastiff / Pit Bull Terrier	Black / White	6 Years 2 Weeks	2 Months	Puppy	9.8	Male	Yes	Yes		Yes			Owner Surrender	2015-11-12	2016-01-14 13:27:00
264342	Theo	2012	Puppy	Owner Surrender	Vancouver	Vancouver Branch	Unable To Find Home			Domestic Medium Hair Mix	Brindle	9 Years 10 Months 3 Weeks	3 Months	Puppy	9.8	Male	Yes	Yes		No		Friend/relative - from unplanned litter	Owner Surrender	2012-01-08	2012-04-11 11:59:00
221978	Franko	2010	Puppy	Owner Surrender	Salmon Arm (Shuswap)	Shuswap Branch	Too Many Dogs			Rhodesian Ridgeback / Rottweiler	Brown / Black	11 Years 1 Month 3 Weeks	1 Month 3 Weeks	Puppy	9.75	Male	No	Yes	15-Dec-2010	No		Offspring of my own pet - unplanned litter	Owner Surrender	2010-10-10	2010-12-03 14:57:00
484571	Rico	2019	Dog	Owner Surrender	Salmon Arm (Shuswap)	Shuswap Branch	Behaviour - Chases Cats/Wildlife/Bicycles/Cars/etc	Treatable-Rehabilitatable	Treatable-Rehabilitatable	Pug Mix	Tan	5 Years (approx)	2 Years 4 Months 1 Week	Adult	9.7	Male	Yes	Yes		Yes		Free - online ad	Owner Surrender	2016-11-27	2019-04-05 16:46:00
360021	Shyla	2015	Dog	Owner Surrender	Abbotsford	Abbotsford Branch	Owner Sick			Shih Tzu Mix	White / Black	14 Years 9 Months 3 Weeks	8 Years	Senior	9.7	Female	Yes	Yes		Yes		Pet Store - Chain	Owner Surrender	2007-02-06	2015-02-06 12:52:00
345350	Rusty	2014	Dog	Owner Surrender	Abbotsford	Abbotsford Branch	Behaviour - Too Active			Cocker Spaniel Mix	Black / Tan	8 Years 8 Months 2 Weeks	1 Year 6 Months	Young Adult	9.7	Male	Yes	Yes		Yes		Friend/relative - gift (adult animal)	Owner Surrender	2013-03-12	2014-09-12 14:58:00
383181	Ruby	2015	Dog	Owner Surrender	Chilliwack	Chilliwack Branch	Problems With Other Pets			Dachshund / Jack Russell Terrier	Red	9 Years 1 Month 1 Week	3 Years	Adult	9.7	Female	Yes	Yes		Yes		Friend/relative - rescued/abandoned	Owner Surrender	2012-10-19	2015-10-19 11:36:00
158519	Snoopy	2017	Dog	Owner Surrender	Dawson Creek	South Peace Branch	Vet Costs	Unhealthy-Untreatable	Unhealthy-Untreatable	Shih Tzu Mix	Black / White	10 Years	10 Years	Adult	9.7	Male	Yes	Yes		Yes		Free - newspaper ad	Owner Surrender	2007-08-15	2017-08-15 15:40:00
354962	Buddy	2014	Dog	Owner Surrender	Kelowna	Kelowna Branch	Abandoned By A Friend Or Relative			Shih Tzu Mix	Black / White	13 Years 11 Months	7 Years	Adult	9.7	Male	Yes	Yes		Yes		Friend/relative - rescued/abandoned	Owner Surrender	2007-12-29	2014-12-29 13:22:00
222836	Roxie	2010	Dog	Owner Surrender	Kelowna	Kelowna Branch	No Time			Australian Shepherd / Mini Pinscher	Black	13 Years 11 Months 2 Weeks	3 Years	Adult	9.7	Female	No	Yes	22-Dec-2010	No		Free - newspaper ad	Owner Surrender	2007-12-14	2010-12-14 11:59:00
322025	Lucy Lu	2014	Dog	Owner Surrender	Merritt	Chilliwack Branch	Other			Shih Tzu Mix	White / Brown	10 Years 10 Months	3 Years	Adult	9.7	Female	Yes	Yes		Yes		Free - online ad	Owner Surrender	2011-01-29	2014-01-29 13:13:00
328376	Ebony	2014	Dog	Owner Surrender	West Vancouver	West Vancouver Branch	Too Much Responsibility			Schipperke / Border Collie	Black	9 Years 8 Months 2 Weeks	2 Years	Adult	9.7	Female	Yes	Yes		Yes		Free - online ad	Owner Surrender	2012-03-11	2014-03-11 11:38:00
490788	Little Rocky	2019	Dog	Owner Surrender	Vernon	Vernon & District Branch	Moving/Evicted - Cant Take Pet Where Owner Going	Treatable-Rehabilitatable	Treatable-Rehabilitatable	Shih Tzu Mix	Grey / Cream	10 Years 5 Months (approx)	8 Years	Senior	9.7	Male	Yes	Yes		Yes		Breeder - online ad	Owner Surrender	2011-06-26	2019-06-26 12:08:00
317841	Shylo	2013	Dog	Owner Surrender	Victoria	Victoria Branch	Moving House			Beagle Mix	Tri Color	8 Years 10 Months 3 Weeks	11 Months	Young Adult	9.7	Female	No	Yes	10-Dec-2013	No		Breeder - online ad	Owner Surrender	2013-01-07	2013-12-07 14:49:00
394351	Toby	2016	Dog	Owner Surrender	Kelowna	Kelowna Branch	Vet Costs	Treatable-Rehabilitatable	Treatable-Rehabilitatable	Schnauzer, Miniature Mix	Salt and Pepper	10 Years 10 Months	5 Years	Adult	9.7	Male	Yes	Yes		Yes		Breeder - online ad	Transfer In	2011-01-30	2016-01-31 13:38:00
394351	Toby	2016	Dog	Owner Surrender	Kelowna	Kelowna Branch	Vet Costs			Schnauzer, Miniature Mix	Salt and Pepper	10 Years 10 Months	5 Years	Adult	9.7	Male	Yes	Yes		Yes		Breeder - online ad	Transfer In	2011-01-30	2016-01-30 15:23:00
282346	Elvis	2012	Dog	Owner Surrender	Langley Township	Abbotsford Branch	Moving House			Shih Tzu / Poodle Miniature	Black / White	13 Years 7 Months 1 Week	4 Years 6 Months	Adult	9.7	Male	Yes	Yes		No		Breeder - newspaper ad	Owner Surrender	2008-04-21	2012-10-21 12:35:00
291118	Evensong	2013	Puppy	Owner Surrender	Peace River Regional District - Area B	North Peace Branch	Too Much Responsibility			Labrador Retriever Mix	Black	9 Years 2 Weeks	2 Months 4 Weeks	Young Adult	9.7	Female	Yes	Yes		No		Offspring of my own pet - unplanned litter	Owner Surrender	2012-11-15	2013-02-13 12:50:00
292087	Dixie	2013	Puppy	Owner Surrender	Fort St. John	North Peace Branch	No Longer Wanted			Labrador Retriever / Poodle Standard	Black / White	8 Years 11 Months 1 Week	2 Months 1 Week	Puppy	9.7	Female	No	Yes	9-May-2013	No		Offspring of my own pet - unplanned litter	Owner Surrender	2012-12-19	2013-03-02 13:19:00
279715	Lily	2012	Puppy	Owner Surrender	Salmon Arm (Shuswap)	Shuswap Branch	Other			Maremma Sheepdog Mix	White	9 Years 2 Months 3 Weeks	1 Week	Puppy	9.7	Female	No	Yes	13-Nov-2012	No			Owner Surrender	2012-09-10	2012-09-21 13:59:00
150030	P2	2008	Puppy	Owner Surrender	Duncan	Cowichan & District Branch	Unwanted Litter			Labrador Retriever / German Shepherd		13 Years 1 Week	1 Week	Puppy	9.7	Female	No	yes	30-Jan-2009	No			Owner Surrender	2008-11-21	2008-11-28 11:13:00
503231	Cindy Lou	2019	Puppy	Owner Surrender	Quesnel Crd I	Quesnel & District Branch	Unwanted Litter	Healthy	Healthy	German Shepherd / Labrador Retriever	Fawn	2 Years 2 Months	2 Months 1 Week	Puppy	9.7	Female	No	Yes	13-Dec-2019	No		Offspring of my own pet - unplanned litter	Owner Surrender	2019-09-27	2019-12-06 11:56:00
193170	Lacey	2010	Puppy	Owner Surrender	Qualicum Beach	Quesnel & District Branch	Unwanted Litter			Australian Shepherd / German Shepherd	Black / White	11 Years 11 Months	1 Month 2 Weeks	Puppy	9.7	Female	No	Yes	24-Feb-2010	No			Owner Surrender	2009-12-26	2010-02-12 16:11:00
233809	Charlie Aka Penelope	2011	Puppy	Owner Surrender	Savona	Kamloops & District Branch	Too Many Dogs			Australian Shepherd / Husky	White / Fawn	10 Years 8 Months	1 Month 1 Week	Puppy	9.7	Female	No	Yes	2-Jun-2011	No			Owner Surrender	2011-03-26	2011-05-07 15:29:00
264132	S	2012	Puppy	Owner Surrender	Victoria	Victoria Branch	Too Many Dogs			Border Collie / German Shepherd	Black	9 Years 11 Months 3 Weeks	4 Months	Puppy	9.7	Female	Yes	Yes		No		Animal rescue - other in BC	Owner Surrender	2011-12-07	2012-04-07 18:00:00
290415	Hope	2013	Puppy	Owner Surrender	Victoria	Victoria Branch	Too Many Dogs			Husky / Labrador Retriever	White / Tan	9 Years 3 Weeks	3 Months	Puppy	9.7	Female	No	Yes	5-Feb-2013	No		Animal rescue - other in BC	Owner Surrender	2012-11-05	2013-02-05 08:40:00
381182	Nos	2015	Puppy	Owner Surrender	Peace River Regional District - Area C	North Peace Branch	Constable Visit			Pit Bull Terrier Mix	Black	6 Years 4 Months 1 Week (approx)	2 Months 1 Week	Puppy	9.7	Male	No	No		No		Free - online ad	Owner Surrender	2015-07-18	2015-09-25 16:01:00
261022	Cooper	2012	Puppy	Owner Surrender	Salmon Arm (Shuswap)	Shuswap Branch	Too Many Dogs			German Shepherd / Husky	Black Brown / Silver	10 Years	3 Months	Puppy	9.66	Male	No	Yes	21-Mar-2012	No		Stray	Owner Surrender	2011-11-27	2012-02-27 14:29:00
360641	Mickey	2015	Dog	Owner Surrender	Burnaby	Burnaby Branch	Owner Sick			Pug Mix	Black	9 Years 2 Months	2 Years 4 Months 3 Weeks	Adult	9.6	Male	Yes	Yes		Yes		Pet Store - Chain	Owner Surrender	2012-09-26	2015-02-16 11:22:00
291168	Scrumpy	2013	Dog	Owner Surrender	Burnaby	Burnaby Branch	Cant Afford			Jack Russell Terrier Mix	Black / Black Brindle	4 Years 2 Weeks (approx)	4 Years	Adult	9.6	Male	Yes	Yes		No		Friend/relative - rescued/abandoned	Owner Surrender	2009-02-16	2013-02-16 11:04:00
488789	Yoda	2019	Dog	Owner Surrender	Cowichan Valley Regional District	Cowichan & District Branch	Landlord Does Not Allow Pets	Healthy	Healthy	French Bulldog / Poodle	Black	4 Years 2 Months 2 Weeks	1 Year 8 Months 2 Weeks	Young Adult	9.6	Male	Yes	Yes		Yes		Friend/relative - from planned litter	Owner Surrender	2017-09-17	2019-05-31 13:42:00
412455	Sue	2016	Dog	Owner Surrender	Penticton	South Okanagan/Similkameen Branch	Moving House	Treatable-Rehabilitatable	Treatable-Rehabilitatable	Corgi Mix	Red / White	13 Years 2 Months 2 Weeks	7 Years 11 Months 1 Week	Senior	9.6	Female	Yes	Yes		Yes		Offspring of my own pet - unplanned litter	Owner Surrender	2008-09-13	2016-08-26 13:00:00
271252	Tika	2012	Dog	Owner Surrender	Kelowna	Kelowna Branch	Divorce			Shih Tzu / Shetland Sheepdog	Black / White	15 Years 5 Months	6 Years	Adult	9.6	Female	Yes	Yes		No		Breeder - online ad	Owner Surrender	2006-06-27	2012-06-27 13:11:00
378153	Emmi	2015	Dog	Owner Surrender	Prince George	North Cariboo District Branch	Vet Costs			Maltese / Shih Tzu	Cream / Grey	11 Years 7 Months	5 Years 4 Months	Adult	9.6	Female	Yes	Yes		Yes		Friend/relative - from planned litter	Owner Surrender	2010-04-26	2015-08-26 15:21:00
455306	Shady	2018	Dog	Owner Surrender	Powell River (city)	Powell River & District Branch	Cant Afford Food/Grooming/General Expenses	Treatable-Rehabilitatable	Treatable-Rehabilitatable	Shih Tzu Mix	Grey / Black	5 Years 5 Months 1 Week	1 Year 8 Months	Young Adult	9.6	Male	No	No		No		Friend/relative - from unplanned litter	Owner Surrender	2016-06-23	2018-02-23 16:50:00
321934	Benoit	2014	Dog	Owner Surrender	Prince George	North Cariboo District Branch	No Time			Pug / Poodle Miniature	Brown	9 Years 10 Months	2 Years	Young Adult	9.6	Male	Yes	Yes		Yes		Friend/relative - from unplanned litter	Owner Surrender	2012-01-28	2014-01-28 14:41:00
288833	Honey	2013	Dog	Owner Surrender	Nelson City	Nelson Branch	Too Many Other Animals			Chihuahua	Fawn / Cream	13 Years 10 Months 2 Weeks	5 Years	Adult	9.6	Female	Yes	Yes		No		Breeder - posted flyer	Owner Surrender	2008-01-12	2013-01-12 16:08:00
474216	Mimi	2018	Dog	Owner Surrender	Surrey	Maple Ridge Branch	Landlord Does Not Allow Pets	Treatable-Manageable	Treatable-Manageable	Pug Mix	Fawn / Black	13 Years 1 Month	10 Years	Senior	9.6	Female	Yes	Yes		Yes		Breeder - posted flyer	Owner Surrender	2008-10-25	2018-10-25 17:12:00
414250	Casey	2016	Dog	Owner Surrender	Prince George	North Cariboo District Branch	Moving House	Treatable-Rehabilitatable	Treatable-Rehabilitatable	Boston Terrier / Chihuahua	Brown Brindle / White	11 Years 8 Months 2 Weeks	6 Years 6 Months	Adult	9.6	Female	No	Yes	21-Sep-2016	No		Free - newspaper ad	Owner Surrender	2010-03-15	2016-09-15 12:41:00
477753	Marigold	2018	Dog	Owner Surrender	Victoria	Victoria Branch	No Time For Pet/Pet Is Too Much Responsibility	Healthy	Healthy	Dachshund Mix	Brown / White	3 Years 11 Months 1 Week (approx)	1 Year	Adult	9.6	Female	Yes	Yes		Yes		Animal control facility / municipal pound	Owner Surrender	2017-12-18	2018-12-18 11:45:00
197185	Gaya	2010	Dog	Owner Surrender	Victoria	Victoria Branch	No Longer Wanted			Pug / Beagle	Tan / White	12 Years 2 Months 3 Weeks	7 Months	Young Adult	9.6	Female	No	Yes	7-Apr-2010	No			Owner Surrender	2009-09-06	2010-04-06 15:27:00
481653	Kodie *adoption Pending	2019	Dog	Owner Surrender	Nanaimo	Nanaimo & District Branch	Behaviour - Pet Is Not Good With Children	Treatable-Rehabilitatable	Treatable-Rehabilitatable	Pomeranian / Shetland Sheepdog	Blonde	14 Years 9 Months 1 Week	12 Years	Geriatric	9.6	Male	Yes	Yes		Yes		Friend/relative - gift (adult animal)	Owner Surrender	2007-02-20	2019-02-20 15:21:00
400591	Trapper	2016	Dog	Owner Surrender	Victoria	Victoria Branch	Other	Healthy	Healthy	Terrier Mix	Black / White	7 Years 7 Months 2 Weeks	2 Years	Young Adult	9.6	Male	Yes	Yes		Yes		Animal rescue - out of province	Owner Surrender	2014-04-14	2016-04-14 11:20:00
364628	Mia	2015	Dog	Owner Surrender	Salmon Arm (Shuswap)	Shuswap Branch	No Longer Wanted			Terrier Mix	White / Black	7 Years 5 Months 4 Weeks	10 Months	Young Adult	9.6	Female	No	Yes	9-Apr-2015	No		Animal rescue - out of province	Owner Surrender	2014-06-03	2015-04-03 13:57:00
410990	Brewster*adoption Pending	2016	Dog	Owner Surrender	Nanaimo	Nanaimo & District Branch	Vet Costs			Shih Tzu Mix	Black / White	7 Years 1 Month 1 Week	7 Years	Adult	9.6	Male	Yes	Yes		Yes		Breeder - newspaper ad	Owner Surrender	2009-08-11	2016-08-11 13:07:00
361047	Purdy	2015	Dog	Owner Surrender	Chilliwack	Chilliwack Branch	Behaviour - Keeps Escaping			Shih Tzu Mix	Grey / White	18 Years 7 Months 1 Week	11 Years 10 Months	Adult	9.6	Female	Yes	Yes		Yes		Friend/relative - from unplanned litter	Stray	2003-04-22	2015-02-23 15:54:00
320012	Daffy	2014	Puppy	Owner Surrender	Trail	West Kootenay & District Branch	Unwanted Litter			Husky / Boxer	Black / White	8 Years 1 Month 1 Week	2 Months 2 Weeks	Puppy	9.6	Male	No	No		No			Owner Surrender	2013-10-21	2014-01-08 12:59:00
149073	Tala	2008	Puppy	Owner Surrender	Mount Currie (Res)	Sea To Sky Branch	Too Many Dogs			German Shepherd Mix	Black Brown / Tan Points	13 Years 3 Months 3 Weeks	3 Months 1 Week	Puppy	9.6	Female	Yes	Yes		No			Owner Surrender	2008-08-08	2008-11-18 15:35:00
332315	Chappo	2014	Puppy	Owner Surrender	Burnaby	Burnaby Branch	Abandoned By A Friend Or Relative			Pit Bull Terrier Mix	Tan / White	7 Years 9 Months 2 Weeks	2 Months 1 Week	Puppy	9.6	Male	No	Yes	1-May-2014	No		Friend/relative - rescued/abandoned	Owner Surrender	2014-02-16	2014-04-29 13:29:00
203139	Baxter	2010	Puppy	Owner Surrender	Kelowna	Kelowna Branch	Landlord Does Not Allow Pets			Pit Bull Terrier Mix	Black / White	11 Years 8 Months 2 Weeks	2 Months 3 Weeks	Puppy	9.6	Male	Yes	Yes		No		Breeder - online ad	Owner Surrender	2010-03-17	2010-06-09 16:05:00
175434	Puddles	2009	Puppy	Owner Surrender	Salmon Arm (Shuswap)	Shuswap Branch	Too Many Dogs			Border Collie / Labrador Retriever	Black	12 Years 4 Months 2 Weeks	1 Month 1 Week	Puppy	9.6	Female	No	Yes	29-Sep-2009	No			Owner Surrender	2009-07-11	2009-08-18 11:59:00
388284	Hunnie	2015	Puppy	Owner Surrender	Anahim Lake - Crd K	Williams Lake & District Branch	Too Many Dogs			German Shepherd / Labrador Retriever	Fawn	6 Years 2 Months 1 Week	3 Months	Puppy	9.6	Female	No	Yes	8-Jan-2016	No			Owner Surrender	2015-09-18	2015-12-18 14:33:00
387809	Jasper	2015	Puppy	Owner Surrender	Kelowna	Kelowna Branch	Too Many Dogs			Husky / Border Collie	White / Black	6 Years 3 Months	3 Months 2 Weeks	Puppy	9.6	Male	No	Yes	17-Dec-2015	No		Animal rescue - out of province	Owner Surrender	2015-08-31	2015-12-14 09:59:00
355988	Solly (aka Dexter)	2015	Puppy	Owner Surrender	Kelowna	Kelowna Branch	Rescue			Husky Mix	Black / Grey	7 Years 2 Weeks	2 Months	Puppy	9.6	Male	No	Yes	13-Jan-2015	No		Animal shelter - out of province	Owner Surrender	2014-11-12	2015-01-12 09:46:00
227885	Fudgy	2011	Puppy	Owner Surrender	Dawson Creek	South Peace Branch	Too Many Dogs			Anatolian Shepherd Mix	Rust	Puppy	Unknown	Puppy	9.6	Male	No	No		No		Offspring of my own pet - unplanned litter	Owner Surrender		2011-02-22 16:35:00
350079	Soda	2014	Puppy	Owner Surrender	Bella Coola	Williams Lake & District Branch	Cant Afford	Healthy	Healthy	Husky Mix	Bronze / White	3 Months	2 Months 4 Weeks		9.54	Female	No	No		No			Owner Surrender	2014-07-30	2014-10-29 14:41:00
368225	Yuko	2015	Puppy	Owner Surrender	Montrose	West Kootenay & District Branch	Too Many Dogs			Boxer Mix	White / Black	6 Years 8 Months 1 Week	1 Month 3 Weeks	Puppy	9.52	Female	No	No		No			Owner Surrender	2015-03-19	2015-05-14 16:06:00
440462	Indy	2017	Puppy	Owner Surrender	Victoria	Victoria Branch	Abandoned By A Friend Or Relative	Treatable-Rehabilitatable	Treatable-Rehabilitatable	German Shepherd / Labrador Retriever	Brown	4 Years 6 Months 2 Weeks	2 Months 4 Weeks	Puppy	9.52	Female	No	Yes	17-Aug-2017	No		Animal rescue - other in BC	Owner Surrender	2017-05-17	2017-08-14 14:19:00
324064	Jackson	2014	Dog	Owner Surrender	Abbotsford	Abbotsford Branch	Owner Sick			Wirehaired Jack Russell Mix	Brown Brindle	1 Year 3 Weeks	1 Year	Young Adult	9.5	Male	Yes	Yes		Yes		Free - newspaper ad	Owner Surrender	2013-02-11	2014-02-11 15:50:00
454563	Chelsea	2018	Dog	Owner Surrender	Abbotsford	Abbotsford Branch	Life Change - Baby/Divorce/lllness/Jail/Travel/etc	Treatable-Rehabilitatable	Treatable-Rehabilitatable	Shih Tzu Mix	Tan / White	9 Years 9 Months 2 Weeks	6 Years	Adult	9.5	Female	Yes	Yes		Yes		Animal rescue - other in BC	Owner Surrender	2012-02-14	2018-02-14 11:37:00
439251	Smokey (moka)	2017	Dog	Owner Surrender	Burnaby	Burnaby Branch	Vet Costs	Treatable-Rehabilitatable	Treatable-Rehabilitatable	Schnauzer, Miniature Mix	Salt and Pepper	14 Years 4 Months	10 Years	Senior	9.5	Male	Yes	Yes		Yes		Breeder - online ad	Owner Surrender	2007-07-31	2017-07-31 12:01:00
343785	Terra	2014	Dog	Owner Surrender	Clearwater	Kamloops & District Branch	Owner Sick			Havanese Mix	Fawn	18 Years 3 Months	11 Years	Senior	9.5	Female	No	No		No		Breeder - online ad	Owner Surrender	2003-08-27	2014-08-27 14:02:00
235680	Bj	2011	Dog	Owner Surrender	Chilliwack	Chilliwack Branch	Death Of Owner			Terrier / Lhasa Apso	Black / Grey	16 Years 5 Months 3 Weeks	5 Years 11 Months 2 Weeks	Adult	9.5	Male	No	Yes	15-Jun-2011	No			Owner Surrender	2005-06-10	2011-05-27 12:11:00
412456	Checkers	2016	Dog	Owner Surrender	Penticton	South Okanagan/Similkameen Branch	Moving House	Treatable-Rehabilitatable	Treatable-Rehabilitatable	Cavalier King Charles Spaniel Mix	Black / White	15 Years 2 Weeks	9 Years 9 Months 2 Weeks	Senior	9.5	Female	Yes	Yes		Yes			Owner Surrender	2006-11-11	2016-08-26 13:00:00
356899	Hank	2015	Dog	Owner Surrender	Kelowna	South Okanagan/Similkameen Branch	Too Many Dogs			Pug Mix	Black	15 Years 10 Months 1 Week	8 Years 11 Months 4 Weeks	Adult	9.5	Male	Yes	Yes		Yes		Animal control facility / municipal pound	Owner Surrender	2006-01-24	2015-01-23 09:19:00
284123	Happy	2012	Dog	Owner Surrender	Kelowna	Kelowna Branch	Separation Anxiety			Dachshund / Papillon		13 Years 3 Weeks	4 Years	Adult	9.5	Male	Yes	Yes		No		Animal shelter - other BC SPCA shelter	Owner Surrender	2008-11-09	2012-11-09 15:52:00
296391	Baily	2013	Dog	Owner Surrender	Kelowna	Kelowna Branch	Too Many Dogs			Jack Russell Terrier Mix	White / Red	10 Years 6 Months 3 Weeks	1 Year 11 Months 4 Weeks	Young Adult	9.5	Male	Yes	Yes		No		Stray	Owner Surrender	2011-05-09	2013-05-08 15:44:00
211031	Joe	2010	Dog	Owner Surrender	Kelowna	Kelowna Branch	Owner Sick			Poodle Miniature / Lhasa Apso	Charcoal / White	4 Years 7 Months 1 Week (approx)	4 Years 7 Months	Adult	9.5	Male	Yes	Yes		No		Animal shelter - other BC SPCA shelter	Owner Surrender	2006-01-19	2010-08-23 14:34:00
386948	Sadie A.K.A. Pixy	2015	Dog	Owner Surrender	Lazo	Comox Valley & District Branch	Divorce			Australian Shepherd Mix	Chocolate / Tan	12 Years 6 Months 3 Weeks	6 Years 6 Months 4 Weeks	Adult	9.5	Female	Yes	Yes	29-Apr-2015	Yes		Free - online ad	Owner Surrender	2009-05-04	2015-12-03 13:30:00
287896	Izzy	2012	Dog	Owner Surrender	Maple Ridge	Maple Ridge Branch	No Time			Pug / Beagle	Tan / White	14 Years 3 Months	5 Years 4 Months	Adult	9.5	Female	Yes	Yes		No		Breeder - online ad	Owner Surrender	2007-08-31	2012-12-31 12:36:00
321161	Melody	2014	Dog	Owner Surrender	Oliver	South Okanagan/Similkameen Branch	Too Many Dogs	Healthy	Healthy	Australian Cattle Dog/Blue Heeler Mix	Ticked / Red Brown	8 Years 10 Months 1 Week	1 Year	Young Adult	9.5	Female	No	Yes	29-Jan-2014	No		Animal control facility / municipal pound	Owner Surrender	2013-01-20	2014-01-20 15:45:00
391621	Bee)	2016	Dog	Owner Surrender	Pitt Meadows	Maple Ridge Branch	Cant Afford			Pug Mix	Blonde / Black	8 Years 10 Months 1 Week	3 Years	Adult	9.5	Female	Yes	Yes		Yes		Breeder - online ad	Owner Surrender	2013-01-21	2016-01-21 13:23:00
157866	Missy	2009	Dog	Owner Surrender	Port Coquitlam	Burnaby Branch	Too Many Dogs			Jack Russell Terrier Mix	White	Adult	Unknown	Adult	9.5	Female	No	Yes	10-Mar-2009	No			Owner Surrender		2009-02-27 11:02:00
373695	Boo Boo	2015	Dog	Owner Surrender	Vancouver	Vancouver Branch	No Time			Poodle Miniature / Schnauzer, Miniature	White	9 Years 10 Months 2 Weeks	3 Years 6 Months	Adult	9.5	Female	Yes	Yes		Yes		Breeder - online ad	Owner Surrender	2012-01-13	2015-07-13 15:06:00
481527	Bella	2019	Dog	Owner Surrender	Peace River Regional District - Area C	North Peace Branch	Behaviour - Chases Cats/Wildlife/Bicycles/Cars/etc	Healthy	Healthy	Dachshund, Short-haired / Terrier	Black / Chocolate	5 Years 3 Months 1 Week (approx)	2 Years 5 Months 4 Weeks	Adult	9.5	Female	No	Yes	8-Mar-2019	No		Friend/relative - from unplanned litter	Owner Surrender	2016-08-18	2019-02-15 11:31:00
495443	Pepper	2019	Dog	Owner Surrender	Victoria	Victoria Branch	Life Change-Human Illness/Injury/CareHome/Hospital	Treatable-Manageable	Treatable-Manageable	Maltese / Shih Tzu	White / Black	11 Years 1 Week	8 Years 9 Months	Senior	9.5	Male	Yes	Yes		Yes			Owner Surrender	2010-11-22	2019-08-22 16:24:00
287226	Santa Paws	2012	Dog	Owner Surrender	Salmon Arm (Shuswap)	Shuswap Branch	Other			Wirehaired Fox Terrier Mix	Black	9 Years 7 Months 1 Week	8 Months	Young Adult	9.5	Female	No	Yes	21-Dec-2012	No			Owner Surrender	2012-04-18	2012-12-18 11:36:00
445833	Shiloh	2017	Dog	Owner Surrender	Victoria	Victoria Branch	New Baby	Treatable-Rehabilitatable	Treatable-Rehabilitatable	Beagle Mix	Tri Color	4 Years 11 Months 2 Weeks	9 Months 4 Weeks	Adult	9.5	Female	Yes	Yes		Yes		Free - newspaper ad	Owner Surrender	2016-12-13	2017-10-12 15:10:00
282372	Spike	2012	Dog	Owner Surrender	Burnaby	Burnaby Branch	Owner Had Allergies			French Bulldog / Chihuahua	Brindle / White	16 Years 1 Month 1 Week	7 Years	Senior	9.5	Male	Yes	Yes		No		Friend/relative - gift (adult animal)	Owner Surrender	2005-10-21	2012-10-21 14:46:00
294170	Diesel	2013	Dog	Owner Surrender	Prince George	North Cariboo District Branch	Relation Split			Chihuahua / Doberman	Black / Brown	10 Years 1 Month 3 Weeks	1 Year 6 Months	Adult	9.5	Male	Yes	Yes		Yes		Friend/relative - from unplanned litter	Owner Surrender	2011-10-05	2013-04-05 12:43:00
402767	Cassie	2016	Dog	Owner Surrender	Courtenay	Comox Valley & District Branch	No Time			Schnauzer, Miniature Mix	Grey / Brown	8 Years 6 Months 3 Weeks	3 Years	Adult	9.5	Female	Yes	Yes		Yes		Breeder - online ad	Owner Surrender	2013-05-10	2016-05-10 12:22:00
348193	Otto	2014	Dog	Owner Surrender	Nanaimo - Regional District	Nanaimo & District Branch	Vet Costs			Pug Mix	Fawn / Grey	15 Years 5 Months	8 Years 3 Months 1 Week	Adult	9.5	Male	Yes	Yes		Yes		Breeder - Canadian Kennel Club	Owner Surrender	2006-07-01	2014-10-09 09:44:00
275007	Bentley	2012	Puppy	Owner Surrender	Kamloops	Nelson Branch	Too Much Responsibility			Labradoodle Mix	Black	9 Years 6 Months 1 Week	2 Months 2 Weeks	Puppy	9.5	Male	No	Yes	9-Aug-2012	No		Friend/relative - from unplanned litter	Owner Surrender	2012-05-19	2012-08-02 15:22:00
279711	Jax (lewis)	2012	Puppy	Owner Surrender	Salmon Arm (Shuswap)	Shuswap Branch	Other			Maremma Sheepdog Mix	Black / Silver	9 Years 3 Months	3 Weeks	Puppy	9.5	Male	No	Yes	13-Nov-2012	No			Owner Surrender	2012-08-31	2012-09-21 13:59:00
401982	Max	2016	Puppy	Owner Surrender	Cranbrook	East Kootenay Branch	Too Many Dogs			Pit Bull Terrier Mix	Black / White	5 Years 8 Months 3 Weeks	1 Month 2 Weeks	Puppy	9.5	Male	Yes	Yes		No		Offspring of my own pet - unplanned litter	Owner Surrender	2016-03-10	2016-04-29 15:15:00
499858	Jake	2019	Puppy	Owner Surrender	R.D.N. - Area F	Parksville-Qualicum Beach & District Branch	Too Many Animals	Treatable-Rehabilitatable	Treatable-Rehabilitatable	Pit Bull Terrier / Labrador Retriever	White / Blonde	2 Years 4 Months	2 Months 2 Weeks	Puppy	9.5	Male	Yes	Yes		Yes			Owner Surrender	2019-07-31	2019-10-19 11:10:00
502157	Leia	2019	Puppy	Owner Surrender	Ahousaht (Res)	Alberni-Clayoquot Branch	Unwanted Litter	Treatable-Rehabilitatable	Treatable-Rehabilitatable	Husky Mix	Gold / White	2 Years 4 Months 3 Weeks	4 Months 1 Week	Puppy	9.5	Female	No	Yes	12-Dec-2019	No		Offspring of my own pet - unplanned litter	Owner Surrender	2019-07-09	2019-11-21 14:50:00
386169	Ruger	2015	Puppy	Owner Surrender	Abbotsford	Maple Ridge Branch	No Time			Collie Smooth Mix	Tri Color	6 Years 4 Months 1 Week	4 Months	Puppy	9.5	Male	Yes	Yes		No		Breeder - online ad	Owner Surrender	2015-07-23	2015-11-23 12:33:00
239589	Ryan	2011	Puppy	Owner Surrender	Prince George	Quesnel & District Branch	Cant Afford			Australian Shepherd / Poodle Miniature	Blue Merle	10 Years 5 Months		Puppy	9.5	Male	No	yes	9-Feb-2012	No		Free - newspaper ad	Owner Surrender	2011-07-01	2011-07-05 16:14:00
377859	Leo	2015	Puppy	Owner Surrender	Chilliwack	Chilliwack Branch	No Longer Wanted			Bearded Collie / Terrier	Blonde / White	6 Years 7 Months 1 Week	4 Months	Puppy	9.5	Male	Yes	Yes		Yes		Offspring of my own pet - unplanned litter	Owner Surrender	2015-04-24	2015-08-24 11:41:00
282525	Ichabod	2012	Puppy	Owner Surrender	Neskonlith (Res)	Kamloops & District Branch	Unwanted Litter			German Shepherd / Border Collie	Black / White	9 Years 4 Months 1 Week	3 Months	Puppy	9.5	Male	No	Yes	1-Nov-2012	No		Offspring of my own pet - unplanned litter	Owner Surrender	2012-07-23	2012-10-23 14:48:00
285982	Poet	2012	Puppy	Owner Surrender	Quesnel Crd C	Quesnel & District Branch	Too Many Dogs			Husky Mix	Black / White	9 Years 3 Months	3 Months	Puppy	9.5	Male	Yes	Yes		Yes			Owner Surrender	2012-09-01	2012-12-01 13:07:00
286394	Levi	2012	Puppy	Owner Surrender	Salmon Arm (Shuswap)	Shuswap Branch	Unwanted Litter			Pit Bull Terrier Mix	Grey	9 Years 1 Month 3 Weeks	1 Month 4 Weeks	Puppy	9.5	Male	Yes	Yes		No			Owner Surrender	2012-10-08	2012-12-06 14:10:00
226984	Fester	2011	Puppy	Owner Surrender	Kamloops	Kamloops & District Branch	Too Many Dogs			Border Collie Mix	Tri Color / White	11 Years 2 Weeks	2 Months 3 Weeks	Puppy	9.5	Male	Yes	Yes		No			Owner Surrender	2010-11-16	2011-02-10 11:54:00
288210	Emma	2013	Puppy	Owner Surrender	Kelowna	Kelowna Branch	Rescue			Golden Retriever / Great Pyrenees	Blonde	9 Years 1 Month 3 Weeks	3 Months	Puppy	9.5	Female	Yes	Yes		Yes		Animal rescue - other in BC	Owner Surrender	2012-10-05	2013-01-05 13:08:00
387005	Monteray	2015	Puppy	Owner Surrender	Victoria	Victoria Branch	Too Many Dogs			Labrador Retriever Mix	Black / White	6 Years 1 Month	1 Month	Puppy	9.5	Male	Yes	Yes		Yes			Owner Surrender	2015-10-28	2015-12-03 17:26:00
355989	Latte	2015	Puppy	Owner Surrender	Kelowna	Kelowna Branch	Rescue			Husky / Karelian Bear Dog	Brown	7 Years 1 Month	2 Months 2 Weeks	Puppy	9.5	Female	No	Yes	13-Jan-2015	No		Animal shelter - out of province	Owner Surrender	2014-10-29	2015-01-12 09:58:00
502233	Felicity	2019	Dog	Owner Surrender	Penticton	South Okanagan/Similkameen Branch	Behaviour - Too Active	Treatable-Manageable	Treatable-Manageable	Jack Russell Terrier / Border Collie	Black	3 Years 1 Week (approx)	1 Year	Adult	9.45	Female	No	Yes	27-Nov-2019	No		Friend/relative - gift (adult animal)	Owner Surrender	2018-11-22	2019-11-22 14:35:00
289714	Duke	2013	Dog	Owner Surrender	Armstrong	Kamloops & District Branch	Problems With Other Pets			Dachshund, Short-haired Mix	Chocolate	11 Years 10 Months	3 Years	Adult	9.4	Male	Yes	Yes		No		Breeder - online ad	Owner Surrender	2010-01-25	2013-01-25 11:02:00
261548	Mishka	2012	Dog	Owner Surrender	Burnaby	Burnaby Branch				American Eskimo Mix	White	10 Years 9 Months 1 Week	1 Year 2 Weeks	Young Adult	9.4	Male	Yes	Yes		No		Breeder - online ad	Owner Surrender	2011-02-18	2012-03-05 11:40:00
391966	Mr. Orange (Boots: old name when adopted)	2016	Dog	Owner Surrender	Chilliwack	Chilliwack Branch	Death Of Owner			Chihuahua / Shih Tzu	Brown / White	16 Years 10 Months	11 Years	Senior	9.4	Male	Yes	Yes		No		Friend/relative - from unplanned litter	Owner Surrender	2005-01-26	2016-01-26 13:05:00
435339	Breezy	2017	Dog	Owner Surrender	Chilliwack	Chilliwack Branch	Separation Anxiety	Treatable-Manageable	Treatable-Manageable	Chihuahua / Pug	Chestnut	12 Years 5 Months 2 Weeks	8 Years	Adult	9.4	Male	Yes	Yes		Yes		Pet Store - Chain	Owner Surrender	2009-06-15	2017-06-15 09:41:00
457455	Marley	2018	Dog	Owner Surrender	Egmont	Sunshine Coast Branch	Moving/Evicted - Cant Find Pet Friendly Housing	Treatable-Rehabilitatable	Treatable-Rehabilitatable	Jack Russell Terrier / Shih Tzu	White / Black Brown	8 Years 8 Months (approx)	5 Years	Adult	9.4	Female	Yes	Yes		No			Owner Surrender	2013-03-25	2018-03-25 10:03:00
459578	Panda Bear(app)	2018	Dog	Owner Surrender	Enderby	Shuswap Branch	Behaviour - Pet Is Not Good With Children	Treatable-Rehabilitatable	Treatable-Manageable	Shih Tzu / Poodle Miniature	Grey	13 Years 7 Months 2 Weeks	10 Years 1 Week	Senior	9.4	Male	Yes	Yes		Yes		Pet Store - Independent	Owner Surrender	2008-04-17	2018-04-26 12:38:00
500898	Nellie	2019	Dog	Owner Surrender	Victoria	Victoria Branch	No Time For Pet/Pet Is Too Much Responsibility	Healthy	Healthy	Bichon Frise Mix	White	2 Years	2 Years	Adult	9.4	Female	Yes	Yes		Yes		Friend/relative - rescued/abandoned	Owner Surrender	2017-11-03	2019-11-03 12:38:00
202263	Shadow	2010	Dog	Owner Surrender	Kelowna	Kelowna Branch	Not Housebroken			Lhasa Apso / Dachshund	Black / Charcoal	18 Years 2 Months 2 Weeks	6 Years 8 Months 2 Weeks	Adult	9.4	Male	Yes	Yes		No		Pet Store - Independent	Owner Surrender	2003-09-13	2010-06-01 13:38:00
283223	Nick	2012	Dog	Owner Surrender	Kelowna	Kelowna Branch	Landlord Does Not Allow Pets			Shih Tzu Mix	White / Apricot	17 Years 1 Month	8 Years	Adult	9.4	Male	Yes	Yes		Yes		Friend/relative - rescued/abandoned	Owner Surrender	2004-10-31	2012-10-31 14:04:00
490492	Milo	2019	Dog	Owner Surrender	North Vancouver City	West Vancouver Branch	Cant Afford Vet Expenses for Procedure/Illness	Treatable-Manageable	Treatable-Manageable	Boston Terrier	Black / White	15 Years 7 Months 1 Week	13 Years 1 Month 4 Weeks	Senior	9.4	Male	Yes	yes		Yes		Breeder - online ad	Owner Surrender	2006-04-22	2019-06-21 13:20:00
490811	Oreo	2019	Dog	Owner Surrender	Penticton	South Okanagan/Similkameen Branch	Moving/Evicted - Cant Take Pet Where Owner Going	Treatable-Rehabilitatable	Treatable-Rehabilitatable	Papillon / Border Collie	Tri Color	13 Years 5 Months (approx)	11 Years	Senior	9.4	Male	No	Yes	16-Jul-2019	No		Friend/relative - from unplanned litter	Owner Surrender	2008-06-26	2019-06-26 12:58:00
314912	Lucy	2013	Dog	Owner Surrender	Prince George	North Cariboo District Branch	Cant Afford			Beagle / Pug	Black / Tan	9 Years 6 Months 2 Weeks (approx)	1 Year 6 Months	Adult	9.4	Female	No	No		No		Friend/relative - from unplanned litter	Owner Surrender	2012-05-12	2013-11-12 14:06:00
346006	Molly*watch My Video*	2014	Dog	Owner Surrender	Quesnel Crd A	Quesnel & District Branch	Separation Anxiety			Jack Russell Terrier / Shih Tzu	White / Tan	16 Years 2 Months 1 Week	9 Years	Senior	9.4	Female	Yes	Yes		Yes		Stray	Owner Surrender	2005-09-19	2014-09-19 10:27:00
386292	Gio	2015	Dog	Owner Surrender	Vancouver	Vancouver Branch	New Baby			Boston Terrier Mix	Black Brindle / White	14 Years	8 Years	Senior	9.4	Male	Yes	Yes		Yes		Pet Store - Chain	Owner Surrender	2007-11-25	2015-11-25 11:31:00
435543	Pebbles	2017	Dog	Owner Surrender	Chilanko Forks - Crd J	Williams Lake & District Branch	Cant Afford	Treatable-Rehabilitatable	Treatable-Rehabilitatable	Collie Rough Mix	Tan	5 Years 5 Months 2 Weeks	1 Year	Young Adult	9.4	Female	No	Yes	21-Jun-2017	No		Found abandoned	Owner Surrender	2016-06-16	2017-06-16 14:30:00
376590	Chester	2017	Dog	Owner Surrender	West Vancouver	West Vancouver Branch	Too Much Responsibility	Treatable-Manageable	Treatable-Manageable	Terrier Mix	Black	15 Years 3 Months 1 Week	10 Years 9 Months 2 Weeks	Senior	9.4	Male	Yes	Yes	8-Sep-2015	No		Animal shelter - other BC SPCA shelter	Humane Officer Surrendered	2006-08-18	2017-06-02 11:35:00
411156	D-11-2021 Lucy	2016	Dog	Owner Surrender	Williams Lake - City Limits	Williams Lake & District Branch	Moving House	Treatable-Rehabilitatable	Treatable-Rehabilitatable	Cocker Spaniel Mix	Cream	11 Years 9 Months 2 Weeks	6 Years 6 Months	Adult	9.4	Female	Yes	Yes		Yes		Pet Store - Independent	Owner Surrender	2010-02-12	2016-08-12 14:16:00
497595	Mickey	2019	Dog	Owner Surrender	Parksville	Parksville-Qualicum Beach & District Branch	Behaviour - Housetraining/Spraying/Marking Issues	Treatable-Rehabilitatable	Treatable-Rehabilitatable	Shih Tzu Mix	Black / White	13 Years 2 Months 1 Week	11 Years	Senior	9.4	Male	Yes	Yes		Yes		Pet Store - Independent	Owner Surrender	2008-09-19	2019-09-19 12:02:00
159182	Jerrica	2009	Puppy	Owner Surrender	Kamloops	Kamloops & District Branch	Too Many Dogs			German Shepherd / Chow Chow	Blonde	12 Years 10 Months 1 Week	1 Month 3 Weeks	Puppy	9.4	Female	No	yes	20-Mar-2009	No			Owner Surrender	2009-01-18	2009-03-14 11:05:00
377798	Angel	2015	Puppy	Owner Surrender	Anahim Lake - Crd K	Williams Lake & District Branch	Vet Costs	Treatable-Rehabilitatable	Treatable-Rehabilitatable	Rottweiler Mix	Black / Tan	6 Years 6 Months 1 Week	2 Months 4 Weeks	Puppy	9.4	Female	No	yes	28-Sep-2015	No			Owner Surrender	2015-05-24	2015-08-22 13:39:00
476960	Bailey	2018	Puppy	Owner Surrender	Chilanko Forks - Crd J	Williams Lake & District Branch	Too Many Animals	Treatable-Rehabilitatable	Treatable-Rehabilitatable	Husky Mix	Red Gold / Brown	3 Years 1 Month 3 Weeks	2 Months	Puppy	9.4	Female	No	Yes	10-Dec-2018	No		Offspring of my own pet - unplanned litter	Owner Surrender	2018-10-05	2018-12-05 14:27:00
277509	Jade (was Star)	2012	Puppy	Owner Surrender	Chilliwack	Chilliwack Branch	Abandoned By A Friend Or Relative			German Shepherd / Labrador Retriever	Black / White	9 Years 4 Months 3 Weeks	1 Month 3 Weeks	Puppy	9.4	Female	Yes	Yes		No		Friend/relative - from unplanned litter	Owner Surrender	2012-07-06	2012-08-28 13:31:00
282527	Winifred	2012	Puppy	Owner Surrender	Neskonlith (Res)	Kamloops & District Branch	Unwanted Litter			German Shepherd / Border Collie	Black / Tan	9 Years 4 Months 1 Week	3 Months	Puppy	9.4	Female	No	Yes	30-Oct-2012	No			Owner Surrender	2012-07-23	2012-10-23 14:48:00
253773	Buddy	2011	Puppy	Owner Surrender	Salmon Arm (Shuswap)	Shuswap Branch	Other			Beagle Mix	Black / Brown	10 Years 4 Weeks	2 Weeks	Puppy	9.4	Male	No	Yes	7-Feb-2012	No			Owner Surrender	2011-11-03	2011-11-23 15:58:00
478131	Keesi	2018	Puppy	Owner Surrender	Quesnel Crd B	Quesnel & District Branch	Cant Afford Vet Expenses for Procedure/Illness	Treatable-Rehabilitatable	Treatable-Rehabilitatable	Husky Mix	Sable / White	3 Years 2 Months 1 Week (approx)	3 Months 1 Week	Puppy	9.4	Male	No	Yes	13-Mar-2019	No		Offspring of my own pet - unplanned litter	Owner Surrender	2018-09-18	2018-12-28 12:50:00
287354	Sammy *watch My Video*	2012	Puppy	Owner Surrender	Salmon Arm (Shuswap)	Shuswap Branch	Unwanted Litter			Belgian Malinois / Pit Bull Terrier	Black Brindle / White	9 Years 1 Month 3 Weeks	2 Months 1 Week	Adult	9.4	Female	Yes	Yes		Yes			Owner Surrender	2012-10-08	2012-12-19 13:16:00
285585	Charcoal	2012	Puppy	Owner Surrender	West Moberly (Res)	Victoria Branch	Too Many Other Animals			Labrador Retriever Mix	Black	9 Years 4 Months	3 Months 4 Weeks	Puppy	9.4	Male	Yes	Yes		No		Animal control facility / municipal pound	Owner Surrender	2012-07-30	2012-11-27 09:03:00
226982	Chester	2011	Puppy	Owner Surrender	Kamloops	Kamloops & District Branch	Too Many Dogs			Border Collie Mix	Tri Color / White	11 Years 2 Weeks	2 Months 3 Weeks	Puppy	9.4	Male	Yes	Yes		No		Offspring of my own pet - unplanned litter	Owner Surrender	2010-11-16	2011-02-10 11:54:00
480485	Peaches	2019	Dog	Owner Surrender	Prince Rupert	Prince Rupert Branch	Cant Afford Food/Grooming/General Expenses	Healthy	Healthy	Pug / Terrier	Brown	6 Years 10 Months	4 Years	Young Adult	9.35	Female	No	Yes	14-Feb-2019	No		Friend/relative - from unplanned litter	Owner Surrender	2015-02-01	2019-02-01 11:24:00
267443	Nanook	2012	Dog	Owner Surrender	Salmon Arm (Shuswap)	Shuswap Branch	Other			American Eskimo Mix	White	13 Years 6 Months 1 Week	3 Years 11 Months 4 Weeks	Adult	9.34	Female	No	Yes	7-Jun-2012	No		Stray	Owner Surrender	2008-05-18	2012-05-17 15:06:00
428691	Mocha	2017	Dog	Owner Surrender	Abbotsford	Abbotsford Branch	Owner Sick	Treatable-Manageable	Treatable-Manageable	Terrier Mix	Tan	12 Years 8 Months	8 Years	Senior	9.3	Female	Yes	Yes		Yes			Owner Surrender	2009-03-25	2017-03-25 13:57:00
382529	Pippa	2015	Dog	Owner Surrender	Chilliwack	Chilliwack Branch	Found Abandoned			Border Collie Mix	Black	9 Years 7 Months 2 Weeks	3 Years 5 Months 4 Weeks	Young Adult	9.3	Female	Yes	Yes		Yes		Found abandoned	Owner Surrender	2012-04-13	2015-10-11 15:45:00
301774	Daisy	2013	Dog	Owner Surrender	Prince George	North Cariboo District Branch	Owner Sick	Healthy	Healthy	Beagle Mix	Lemon / White	9 Years 5 Months 1 Week	1 Year 2 Weeks	Adult	9.3	Female	Yes	Yes		Yes		Free - online ad	Owner Surrender	2012-06-20	2013-07-10 18:01:00
448180	Saje	2017	Dog	Owner Surrender	Vancouver	Vancouver Branch	Vet Costs	Treatable-Rehabilitatable	Treatable-Rehabilitatable	Beagle / Dachshund, Mini	Tan / White	4 Years 9 Months 3 Weeks	9 Months	Young Adult	9.3	Male	Yes	Yes	26-Jun-2017	Yes		Animal rescue - out of province	Owner Surrender	2017-02-08	2017-11-08 18:57:00
482172	Bannie	2019	Dog	Owner Surrender	Williams Lake - City Limits	Williams Lake & District Branch	Home - Pet Is Showing Signs Of Stress In The Home	Treatable-Rehabilitatable	Treatable-Rehabilitatable	Terrier Mix	Salt and Pepper	3 Years 9 Months	1 Year	Young Adult	9.3	Male	Yes	Yes		No		Friend/relative - gift (adult animal)	Owner Surrender	2018-02-28	2019-02-28 09:37:00
338624	Max	2014	Dog	Owner Surrender	Port Alberni	Alberni-Clayoquot Branch	Vet Costs			Norfolk Terrier / Lhasa Apso	Buff / Charcoal	17 Years 4 Months 3 Weeks	10 Years	Senior	9.3	Male	Yes	Yes		Yes		Friend/relative - from planned litter	Owner Surrender	2004-07-04	2014-07-04 16:07:00
493226	Little Bear	2019	Dog	Owner Surrender	Nanaimo	Nanaimo & District Branch	Behaviour - Too Active	Treatable-Rehabilitatable	Treatable-Rehabilitatable	Shih Tzu Mix	Black Brown	4 Years 4 Months	2 Years	Adult	9.3	Male	No	Yes	12-Aug-2019	No		Friend/relative - rescued/abandoned	Owner Surrender	2017-07-26	2019-07-26 17:20:00
394120	Bonnie	2016	Dog	Owner Surrender	*Other - Outside Of Province	East Kootenay Branch	Other			Boston Terrier Mix	Brown Brindle	8 Years 10 Months 2 Weeks	3 Years 2 Weeks	Adult	9.3	Female	Yes	Yes		Yes		Animal shelter - out of province	Owner Surrender	2013-01-12	2016-01-28 09:14:00
480825	Gracie	2019	Dog	Owner Surrender	Campbell River	Comox Valley & District Branch	Moving/Evicted - Cant Take Pet Where Owner Going	Treatable-Rehabilitatable	Treatable-Rehabilitatable	Pomeranian / Corgi	Blonde	6 Years 9 Months 3 Weeks	4 Years	Adult	9.3	Female	No	Yes	14-Feb-2019	No		Friend/relative - rescued/abandoned	Owner Surrender	2015-02-06	2019-02-06 13:04:00
283092	Honey	2012	Puppy	Owner Surrender	Burnaby	Burnaby Branch	Divorce			Rottweiler Mix	Black / Tan	9 Years 3 Months 2 Weeks	2 Months 2 Weeks	Puppy	9.3	Female	No	Yes	1-Nov-2012	No		Breeder - online ad	Owner Surrender	2012-08-15	2012-10-30 12:44:00
211962	Tanner	2010	Puppy	Owner Surrender	Kelowna	Kelowna Branch	Found Abandoned			Labrador Retriever / German Shepherd	Tan	11 Years 7 Months	3 Months 4 Weeks	Puppy	9.3	Male	Yes	Yes		No		Animal control facility / municipal pound	Owner Surrender	2010-05-01	2010-08-31 10:26:00
290419	Cupid	2013	Puppy	Owner Surrender	Victoria	Victoria Branch	Too Many Dogs			Husky / Labrador Retriever	White / Tan	9 Years 3 Weeks	3 Months	Puppy	9.3	Male	No	Yes	5-Feb-2013	No			Owner Surrender	2012-11-05	2013-02-05 08:40:00
257779	Puppy 2	2012	Puppy	Owner Surrender	Surrey	Surrey Education & Adoption Centre	Moving House			Labrador Retriever Mix	Brown / White	10 Years 1 Week	1 Month 3 Weeks	Puppy	9.3	Male	No	yes	23-May-2012	No		Offspring of my own pet - planned litter	Owner Surrender	2011-11-19	2012-01-14 10:09:00
318214	Justin	2013	Puppy	Owner Surrender	Kelowna	Kelowna Branch	Other			Husky Mix	Blonde	8 Years 3 Months 2 Weeks	4 Months	Puppy	9.3	Male	Yes	Yes		Yes		Animal shelter - other in BC	Owner Surrender	2013-08-13	2013-12-13 12:46:00
261498	Trinity	2012	Puppy	Owner Surrender	Victoria	Victoria Branch	Too Many Dogs			Domestic Short Hair Mix	Red / White	9 Years 10 Months 4 Weeks	2 Months	Puppy	9.3	Female	No	Yes	6-Mar-2012	No		Animal rescue - other in BC	Owner Surrender	2012-01-03	2012-03-04 11:50:00
446108	Henry	2017	Dog	Owner Surrender	Prince Rupert	Prince Rupert Branch	Children Not Ready For A Pet	Treatable-Manageable	Treatable-Manageable	Jack Russell Terrier Mix	White / Brown	11 Years 7 Months 1 Week	7 Years 5 Months 3 Weeks	Senior	9.2	Male	Yes	Yes		Yes		Breeder - online ad	Owner Surrender	2010-04-19	2017-10-16 11:03:00
358519	Tazz	2015	Dog	Owner Surrender	Williams Lake - City Limits	Williams Lake & District Branch	Behaviour - Keeps Escaping			Corgi / Scottish Terrier	Black / Black Brindle	8 Years 10 Months	2 Years	Young Adult	9.2	Male	Yes	Yes		Yes		Free - newspaper ad	Owner Surrender	2013-01-30	2015-01-30 15:05:00
347002	Chloe	2014	Dog	Owner Surrender	Prince Rupert	Prince Rupert Branch	Death Of Owner			Cocker Spaniel Mix	Black / White	14 Years 6 Months 3 Weeks	7 Years 4 Months 3 Weeks	Adult	9.2	Female	Yes	Yes		Yes		Breeder - Canadian Kennel Club	Owner Surrender	2007-05-06	2014-09-28 14:02:00
426719	Jack *adoption Pending*	2017	Dog	Owner Surrender	Cowichan Valley Regional District	Cowichan & District Branch	Too Many Dogs	Healthy	Healthy	Jack Russell Terrier / Chihuahua	Black / White	11 Years 3 Months	6 Years 6 Months	Adult	9.2	Male	Yes	Yes		No		Friend/relative - rescued/abandoned	Owner Surrender	2010-09-01	2017-03-01 11:05:00
432995	Summer - Bonded To Spring	2017	Dog	Owner Surrender	Prince George	North Cariboo District Branch	Feral	Treatable-Rehabilitatable	Treatable-Rehabilitatable	Shetland Sheepdog / Pomeranian	Black	7 Years 6 Months 1 Week	2 Years 11 Months 4 Weeks	Young Adult	9.2	Female	No	Yes	30-May-2017	No		Friend/relative - rescued/abandoned	Owner Surrender	2014-05-19	2017-05-18 11:39:00
428689	Lucky	2017	Dog	Owner Surrender	Abbotsford	Abbotsford Branch	Owner Sick	Treatable-Manageable	Treatable-Manageable	Bichon Frise Mix	White	14 Years 8 Months	10 Years	Senior	9.2	Female	Yes	Yes		Yes		Stray	Owner Surrender	2007-03-25	2017-03-25 13:57:00
333241	Champ	2014	Dog	Owner Surrender	Victoria	Victoria Branch	Cant Afford			Jack Russell Terrier Mix	Tri Color	16 Years 6 Months 3 Weeks	9 Years	Senior	9.2	Male	Yes	Yes		Yes		Animal shelter - out of province	Owner Surrender	2005-05-09	2014-05-09 10:44:00
333242	Sadie	2014	Dog	Owner Surrender	Victoria	Victoria Branch	Cant Afford			Jack Russell Terrier Mix	White / Tan	16 Years 6 Months 2 Weeks	8 Years 11 Months 3 Weeks	Senior	9.2	Female	Yes	Yes		Yes		Animal shelter - out of province	Owner Surrender	2005-05-16	2014-05-09 10:44:00
491095	Bingo	2019	Dog	Owner Surrender	Victoria	Victoria Branch	Behaviour - Pet Has Anxiety	Treatable-Rehabilitatable	Treatable-Rehabilitatable	Bichon Frise / West Highland White Terrier	White	8 Years 5 Months	6 Years	Adult	9.2	Male	No	Yes	29-Jul-2019	No		Free - online ad	Owner Surrender	2013-06-28	2019-06-28 14:13:00
356012	Teddy	2015	Dog	Owner Surrender	Victoria	Victoria Branch	Marking / Spraying			Shih Tzu / Bichon Frise	Tan / White	12 Years 10 Months 2 Weeks	5 Years 11 Months 4 Weeks	Adult	9.2	Male	Yes	Yes		Yes		Free - online ad	Owner Surrender	2009-01-15	2015-01-12 12:25:00
434680	sidney	2017	Dog	Owner Surrender	Comox Valley Regional District	Comox Valley & District Branch	Moving House	Healthy	Healthy	Jack Russell Terrier Mix	White / Black	5 Years 2 Months 3 Weeks	9 Months	Young Adult	9.2	Male	No	Yes	13-Jun-2017	No		Boarding facility - abandoned	Owner Surrender	2016-09-08	2017-06-08 13:33:00
463749	Toffee	2018	Dog	Owner Surrender	Nanaimo	Nanaimo & District Branch	Cant Afford Vet Expenses for Procedure/Illness	Treatable-Manageable	Treatable-Manageable	Shih Tzu / Lhasa Apso	Tan / Brown	14 Years 5 Months 2 Weeks	11 Years	Senior	9.2	Male	Yes	Yes		No		Free - online ad	Owner Surrender	2007-06-16	2018-06-16 11:10:00
455193	Lulu - Bonded To Sasha	2019	Dog	Owner Surrender	Campbell River	Comox Valley & District Branch	Life Change - New Baby/Divorce/Relation Split/etc.	Healthy	Healthy	American Eskimo Mix	White	5 Years 9 Months 1 Week	3 Years 1 Month 3 Weeks	Adult	9.2	Female	Yes	Yes	12-Apr-2018	No		Animal shelter - other BC SPCA shelter	Humane Officer Seized	2016-02-24	2019-04-17 10:20:00
344095	Myia	2014	Puppy	Owner Surrender	Grand Forks	Nelson Branch	Moving House			Pit Bull Terrier / Cocker Spaniel	Brown	7 Years 4 Months 3 Weeks	1 Month 3 Weeks	Young Adult	9.2	Female	Yes	Yes		No		Offspring of my own pet - unplanned litter	Owner Surrender	2014-07-04	2014-08-30 12:51:00
320011	Pluto	2014	Puppy	Owner Surrender	Trail	West Kootenay & District Branch	Unwanted Litter			Husky / Boxer	Black / White	8 Years 1 Month 1 Week	2 Months 2 Weeks	Puppy	9.2	Male	No	yes	1-Apr-2014	No			Owner Surrender	2013-10-21	2014-01-08 12:59:00
334915	Jack	2014	Puppy	Owner Surrender	Vernon	Vernon & District Branch	Other			Schnauzer, Giant / German Shepherd	Black	7 Years 6 Months		Adult	9.2	Male	No	Yes	22-Jul-2014	No			Owner Surrender	2014-05-26	2014-05-28 12:35:00
421653	Knox	2016	Puppy	Owner Surrender	Anahim Lake - Crd K	Williams Lake & District Branch	No Longer Wanted	Treatable-Rehabilitatable	Treatable-Rehabilitatable	Pit Bull Terrier / Mastiff	Brindle	5 Years 1 Month	1 Month 2 Weeks	Puppy	9.2	Male	No	Yes	25-Jan-2017	No		Friend/relative - from unplanned litter	Owner Surrender	2016-10-27	2016-12-15 11:42:00
282574	Jenna	2012	Puppy	Owner Surrender	150 Mile House - Crd F	Williams Lake & District Branch	Unwanted Litter	Healthy	Healthy	Labrador Retriever / American Staffordshire Terrier	Black / White	9 Years 2 Months 3 Weeks	1 Month 2 Weeks	Puppy	9.2	Female	No	Yes	13-Feb-2013	No			Owner Surrender	2012-09-09	2012-10-24 10:04:00
277506	Ozzy (was George)	2012	Puppy	Owner Surrender	Chilliwack	Chilliwack Branch	Abandoned By A Friend Or Relative			German Shepherd / Labrador Retriever	Black	9 Years 4 Months 3 Weeks	1 Month 3 Weeks	Puppy	9.2	Male	No	yes	4-Feb-2013	No		Friend/relative - from unplanned litter	Owner Surrender	2012-07-06	2012-08-28 13:31:00
277510	Pup6 Ebony	2012	Puppy	Owner Surrender	Chilliwack	Chilliwack Branch	Abandoned By A Friend Or Relative			German Shepherd / Labrador Retriever	Black	9 Years 4 Months 3 Weeks	1 Month 3 Weeks	Puppy	9.2	Female	No	yes	19-Jan-2013	No		Friend/relative - from unplanned litter	Owner Surrender	2012-07-06	2012-08-28 13:31:00
268043	Clue	2012	Puppy	Owner Surrender	Salmon Arm (Shuswap)	Shuswap Branch	Unwanted Litter			Labrador Retriever / Shar-Pei	Black / White	9 Years 7 Months 2 Weeks	1 Month 1 Week	Puppy	9.2	Male	No	Yes	12-Jun-2012	No			Owner Surrender	2012-04-13	2012-05-25 12:29:00
390019	Nala	2016	Puppy	Owner Surrender	Nimpo Lake - Crd J	Williams Lake & District Branch	Found Abandoned	Healthy	Healthy	German Shepherd / Rottweiler	Blonde / Silver	6 Years 4 Weeks	2 Months	Puppy	9.2	Female	No	Yes	2-May-2016	No			Owner Surrender	2015-11-02	2016-01-03 16:24:00
195205	Jetson	2010	Puppy	Owner Surrender	Victoria	Victoria Branch	Too Many Dogs			German Shepherd / Husky	Brown / Brindle	12 Years 1 Month 3 Weeks	5 Months	Puppy	9.2	Male	No	Yes	12-Mar-2010	No			Owner Surrender	2009-10-10	2010-03-10 14:56:00
492521	Rosa	2019	Puppy	Owner Surrender	Victoria	Victoria Branch	No Time For Pet/Pet Is Too Much Responsibility	Healthy	Healthy	Collie Smooth / Husky	White / Tan	2 Years 4 Months 1 Week	11 Months 3 Weeks	Puppy	9.2	Female	Yes	Yes		No		Breeder - online ad	Owner Surrender	2019-07-22	2019-07-17 12:10:00
353964	Kodiak	2014	Puppy	Owner Surrender	Spences Bridge	Kamloops & District Branch	Abandoned By A Friend Or Relative			Alaskan Malamute / German Shepherd	Black / Tan	7 Years 2 Months 1 Week	2 Months 3 Weeks	Puppy	9.2	Female	No	Yes	16-Dec-2014	No		Stray	Owner Surrender	2014-09-18	2014-12-14 13:36:00
419055	Autumn	2016	Puppy	Owner Surrender	Kelowna	Kelowna Branch	Found Abandoned	Healthy	Healthy	German Shepherd / Labrador Retriever	Tri Color	5 Years 2 Months 3 Weeks	2 Months	Puppy	9.2	Female	No	Yes	10-Nov-2016	No			Owner Surrender	2016-09-05	2016-11-07 10:08:00
286970	Pretzel	2012	Puppy	Owner Surrender	Riske Creek - Crd K	Williams Lake & District Branch	Constable Visit	Healthy	Healthy	Border Collie Mix	Black / White	9 Years 2 Months	2 Months 2 Weeks	Puppy	9.2	Female	Yes	Yes		No		Offspring of my own pet - unplanned litter	Owner Surrender	2012-09-29	2012-12-14 10:56:00
160309	Chloe	2009	Puppy	Owner Surrender	Tsartlip (Res)	Victoria Branch	Constable Visit			German Shepherd / Husky	Red	Puppy	Unknown	Puppy	9.2	Female	No	Yes	1-Apr-2009	No			Owner Surrender		2009-03-29 09:38:08
118627	Hudson	2008	Puppy	Owner Surrender	Coquitlam	Burnaby Branch	Too Much Responsibility			German Shepherd / Rottweiler	Black / Tan	Puppy	Unknown	Puppy	9.2	Male	No	Yes	25-Apr-2008	No			Owner Surrender		2008-03-04 15:17:00
264343	Alvin	2012	Puppy	Owner Surrender	Vancouver	Vancouver Branch	Unable To Find Home			Domestic Short Hair Mix	Black Brindle	9 Years 11 Months 2 Weeks	3 Months 4 Weeks	Puppy	9.2	Male	Yes	Yes		No		Friend/relative - from unplanned litter	Owner Surrender	2011-12-14	2012-04-11 11:59:00
440463	Zoidberg	2017	Puppy	Owner Surrender	Victoria	Victoria Branch	Abandoned By A Friend Or Relative	Treatable-Rehabilitatable	Treatable-Rehabilitatable	German Shepherd / Labrador Retriever	Brown	4 Years 6 Months 2 Weeks	3 Months	Puppy	9.19	Male	Yes	Yes		No			Owner Surrender	2017-05-14	2017-08-14 14:19:00
449395	Boss	2017	Dog	Owner Surrender	Maple Ridge	Maple Ridge Branch	Landlord Does Not Allow Pets	Treatable-Manageable	Treatable-Manageable	Boston Terrier Mix	Black Brindle / White	10 Years	6 Years	Adult	9.18	Male	Yes	Yes		Yes		Friend/relative - gift (adult animal)	Owner Surrender	2011-11-26	2017-11-26 13:50:00
350691	Lucy	2014	Dog	Owner Surrender	Nanaimo - Regional District	Nanaimo & District Branch	Owner Sick			Pug Mix	Black	11 Years 3 Weeks	4 Years	Adult	9.17	Female	No	Yes	6-Nov-2014	No		Free - newspaper ad	Owner Surrender	2010-11-04	2014-11-04 16:04:00
267444	Chinook	2012	Dog	Owner Surrender	Salmon Arm (Shuswap)	Shuswap Branch	Other			American Eskimo Mix	White	13 Years 6 Months 1 Week	3 Years 11 Months 4 Weeks	Adult	9.16	Female	No	Yes	7-Jun-2012	No			Owner Surrender	2008-05-18	2012-05-17 15:06:00
443575	Finnegan	2017	Dog	Owner Surrender	Victoria	Victoria Branch	Problems With Other Pets	Healthy	Healthy	Shih Tzu Mix	White	12 Years 2 Months 1 Week	7 Years 11 Months 3 Weeks	Senior	9.15	Male	Yes	Yes		Yes		Animal shelter - out of province	Owner Surrender	2009-09-20	2017-09-16 14:12:00
450229	Gizmo	2017	Dog	Owner Surrender	Prince Rupert	Prince Rupert Branch	Unable To Find Home	Healthy	Healthy	Chihuahua / Jack Russell Terrier	White / Black	6 Years 5 Months 3 Weeks (approx)	2 Years 6 Months	Young Adult	9.14	Male	Yes	Yes		Yes		Friend/relative - rescued/abandoned	Owner Surrender	2015-06-08	2017-12-08 16:22:00
489298	Riley	2019	Dog	Owner Surrender	Kelowna	Kelowna Branch	Life Change-Human Illness/Injury/CareHome/Hospital	Treatable-Rehabilitatable	Treatable-Rehabilitatable	Havanese Mix	Grey	5 Years 5 Months 3 Weeks	3 Years	Adult	9.1	Male	Yes	Yes		Yes		Breeder - online ad	Owner Surrender	2016-06-07	2019-06-07 12:30:00
255833	Willis	2011	Dog	Owner Surrender	Kelowna	Kelowna Branch	Owner Had Allergies			Pug Mix	Black	12 Years 5 Months 1 Week	2 Years 6 Months	Adult	9.1	Male	Yes	Yes		No		Free - newspaper ad	Owner Surrender	2009-06-21	2011-12-21 12:02:00
448629	Riley	2017	Dog	Owner Surrender	Nanaimo	Nanaimo & District Branch	Vet Costs	Unhealthy-Untreatable	Unhealthy-Untreatable	Terrier / Poodle	White / Tan	16 Years	16 Years	Geriatric	9.1	Male	Yes	Yes		Yes		Friend/relative - rescued/abandoned	Owner Surrender	2001-11-15	2017-11-15 14:00:00
400327	Dolly	2016	Dog	Owner Surrender	Kelowna	Kelowna Branch	Landlord Does Not Allow Pets	Healthy	Healthy	West Highland White Terrier Mix	White	11 Years 7 Months 2 Weeks	6 Years	Adult	9.1	Female	Yes	Yes		Yes		Friend/relative - gift (adult animal)	Owner Surrender	2010-04-11	2016-04-11 13:17:00
442224	Bailey	2017	Dog	Owner Surrender	Port Coquitlam	Maple Ridge Branch	Divorce	Healthy	Healthy	Jack Russell Terrier Mix	Tri Color	7 Years 3 Months	3 Years	Adult	9.1	Male	Yes	Yes		Yes		Free - newspaper ad	Owner Surrender	2014-09-01	2017-09-01 13:03:00
457360	Gus	2018	Dog	Owner Surrender	Abbotsford	Abbotsford Branch	No Time For Pet/Pet Is Too Much Responsibility	Healthy	Healthy	Shiba Inu Mix	Rust	13 Years 8 Months 1 Week	10 Years	Senior	9.1	Male	Yes	Yes		Yes		Breeder - online ad	Owner Surrender	2008-03-23	2018-03-23 14:34:00
145860	Buddy	2008	Dog	Owner Surrender	Surrey	Surrey Education & Adoption Centre	Moving House			Terrier Mix	Cream / Tan	Adult	Unknown	Adult	9.1	Male	Yes	Yes		No			Owner Surrender		2008-10-19 13:06:00
195969	Lucky	2010	Dog	Owner Surrender	Vancouver	Vancouver Branch	Moving House			Shih Tzu / Lhasa Apso	Black / White	Adult	Unknown	Adult	9.1	Male	Yes	Yes		No			Owner Surrender		2010-03-20 13:42:00
473914	Eli	2018	Dog	Owner Surrender	Vancouver	Vancouver Branch	Landlord Does Not Allow Pets	Treatable-Manageable	Treatable-Manageable	Mini Pinscher Mix	Black / Brown	18 Years 1 Month 1 Week (approx)	15 Years	Geriatric	9.1	Male	Yes	Yes		Yes		Friend/relative - gift (adult animal)	Owner Surrender	2003-10-22	2018-10-22 11:51:00
483591	Nami	2019	Dog	Owner Surrender	Vancouver	Burnaby Branch	Cant Afford Vet Expenses for Chronic Condition	Treatable-Rehabilitatable	Treatable-Rehabilitatable	Poodle Mix	White	17 Years	17 Years	Geriatric	9.1	Male	Yes	Yes		Yes		Free - online ad	Owner Surrender	2002-03-23	2019-03-23 11:42:00
462843	Jesse	2018	Dog	Owner Surrender	Vancouver	Vancouver Branch	Life Change-Human Illness/Injury/CareHome/Hospital	Treatable-Rehabilitatable	Treatable-Rehabilitatable	Bichon Frise Mix	White	11 Years 4 Months 3 Weeks	7 Years 11 Months	Adult	9.1	Male	Yes	Yes		Yes		Breeder - newspaper ad	Owner Surrender	2010-07-06	2018-06-06 10:49:00
394388	Bear	2016	Dog	Owner Surrender	Kelowna	Kelowna Branch	Owner Sick			Shih Tzu Mix	Black / White	14 Years 10 Months	14 Years 9 Months 4 Weeks	Adult	9.1	Female	Yes	Yes		Yes		Friend/relative - rescued/abandoned	Owner Surrender	2001-04-02	2016-01-31 12:32:00
463696	Daisy	2018	Dog	Owner Surrender	Alberni Clayoquot Regional District	Alberni-Clayoquot Branch	Life Change-Human Illness/Injury/CareHome/Hospital	Treatable-Rehabilitatable	Treatable-Rehabilitatable	Yorkshire Terrier Mix	Gold	5 Years 11 Months 2 Weeks	2 Years 6 Months	Adult	9.1	Female	No	Yes	28-Jun-2018	No		Offspring of my own pet - unplanned litter	Owner Surrender	2015-12-15	2018-06-15 14:39:00
464156	Pepi	2018	Dog	Owner Surrender	Port Alberni	Alberni-Clayoquot Branch	Behaviour - Too Vocal (Barking/Meowing/Howls/etc.)	Healthy	Healthy	Papillon / Chihuahua	Black / White	4 Years 5 Months 1 Week	1 Year	Young Adult	9.1	Male	No	Yes	28-Jun-2018	Yes		Friend/relative - from unplanned litter	Owner Surrender	2017-06-21	2018-06-21 10:54:00
367133	Eleanor	2015	Dog	Owner Surrender	Victoria	Victoria Branch	Rescue			Dachshund / Terrier	Black / Tan	13 Years 6 Months 3 Weeks	6 Years 11 Months 4 Weeks	Adult	9.1	Female	Yes	Yes		Yes			Owner Surrender	2008-05-04	2015-05-02 11:49:00
446498	Gypsy	2017	Dog	Owner Surrender	Redstone - Crd J	Williams Lake & District Branch	No Longer Wanted	Treatable-Rehabilitatable	Treatable-Rehabilitatable	Tibetan Terrier / Shih Tzu	Apricot / Cream	5 Years 1 Month 1 Week	1 Year	Adult	9.1	Female	No	Yes	3-Jan-2018	No		Free - online ad	Owner Surrender	2016-10-20	2017-10-20 12:08:00
195909	Wriggley	2010	Dog	Owner Surrender	Nanaimo	Nanaimo & District Branch	Problems With Other Pets			Cocker Spaniel, English / Terrier	White / Black	12 Years 8 Months 1 Week	1 Year	Young Adult	9.1	Male	Yes	Yes		No			Owner Surrender	2009-03-19	2010-03-19 13:56:00
407049	Rory*skin Allergies	2016	Dog	Owner Surrender	Nanaimo	Nanaimo & District Branch	Owner Sick			West Highland White Terrier Mix	White	10 Years 5 Months	5 Years	Adult	9.1	Male	Yes	Yes		Yes		Breeder - online ad	Owner Surrender	2011-06-28	2016-06-28 13:06:00
476728	George	2018	Dog	Owner Surrender	Kelowna	Kelowna Branch	Allergies - Person Has Allergies To Pet	Healthy	Healthy	Pug Mix	Tan / Black	10 Years 11 Months 4 Weeks	8 Years	Senior	9.1	Male	Yes	Yes		Yes			Owner Surrender	2010-12-02	2018-12-02 12:23:00
471097	Blossom	2018	Puppy	Owner Surrender	Kamloops	Kamloops & District Branch	Home - Other Pets Aggressive To Him/Her	Healthy	Healthy	Labrador Retriever / Great Pyrenees	Gold / White	3 Years 5 Months 2 Weeks (approx)	3 Months	Puppy	9.1	Female	No	Yes	19-Sep-2018	No		Stray	Owner Surrender	2018-06-14	2018-09-14 14:46:00
285805	Madeline	2012	Puppy	Owner Surrender	Kamloops	Kamloops & District Branch	Other			Labrador Retriever Mix	Black	9 Years 3 Months	3 Months	Puppy	9.1	Female	No	Yes	4-Dec-2012	No		Stray	Owner Surrender	2012-08-29	2012-11-29 09:31:00
480937	Deedee	2019	Puppy	Owner Surrender	Hanceville - Crd K	Williams Lake & District Branch	Cant Afford Vet Expenses for Procedure/Illness	Treatable-Rehabilitatable	Treatable-Rehabilitatable	Husky Mix	Brown / White	6 Months 2 Weeks	5 Months 3 Weeks	Young Adult	9.1	Female	No	No		No		Friend/relative - from unplanned litter	Owner Surrender	2018-08-13	2019-02-08 12:23:00
279716	Archie	2012	Puppy	Owner Surrender	Salmon Arm (Shuswap)	Shuswap Branch	Other			Maremma Sheepdog Mix	White	9 Years 3 Months	3 Weeks	Puppy	9.1	Male	No	Yes	13-Nov-2012	No			Owner Surrender	2012-08-31	2012-09-21 13:59:00
481817	Sandy	2019	Puppy	Owner Surrender	Slocan Valley	West Kootenay & District Branch	Home - Children Not Ready/Not Good With Pet	Healthy	Healthy	Black Mouthcur / Husky	Tan / Black	2 Years 11 Months 1 Week	1 Month 4 Weeks	Puppy	9.1	Female	No	yes	6-Aug-2019	No		Breeder - online ad	Owner Surrender	2018-12-23	2019-02-22 16:26:00
453938	Sofiya	2018	Puppy	Owner Surrender	RDCK Area C	East Kootenay Branch	Too Many Animals	Healthy	Healthy	German Shepherd / Coonhound	Brown Brindle / Black	4 Years	2 Months 1 Week	Puppy	9.1	Female	No	Yes	9-Feb-2018	No		Offspring of my own pet - unplanned litter	Owner Surrender	2017-11-26	2018-02-03 09:15:00
331410	Blake	2014	Puppy	Owner Surrender	Abbotsford	Abbotsford Branch	Gift			Staffordshire Bull Terrier Mix	Ghost Grey / White	7 Years 9 Months 2 Weeks	2 Months	Puppy	9.1	Male	Yes	Yes		No		Free - online ad	Owner Surrender	2014-02-15	2014-04-17 12:21:00
330272	Oscar	2014	Puppy	Owner Surrender	Abbotsford	Abbotsford Branch	Unwanted Litter			Catahoula Leopard Dog / Mastiff	Black / Brown Brindle	7 Years 10 Months 2 Weeks	2 Months 3 Weeks	Puppy	9.1	Male	No	No		No		Animal rescue - other in BC	Owner Surrender	2014-01-11	2014-04-02 15:09:00
302794	Ayla	2013	Puppy	Owner Surrender	Salmon Arm (Shuswap)	Shuswap Branch	Unwanted Litter			German Shepherd / Rottweiler	Black / Brown	8 Years 6 Months	1 Month 3 Weeks	Puppy	9.1	Female	No	Yes	30-Jul-2013	No			Owner Surrender	2013-05-27	2013-07-22 15:30:00
477875	Finn	2018	Puppy	Owner Surrender	Burnaby	Burnaby Branch	Landlord Does Not Allow Pets	Healthy	Healthy	Golden Retriever Mix	Red Gold	3 Years 2 Months 3 Weeks	3 Months 2 Weeks	Puppy	9.1	Male	No	Yes	11-Feb-2019	No		Free - newspaper ad	Owner Surrender	2018-09-06	2018-12-20 13:45:00
482838	Echo	2019	Puppy	Owner Surrender	150 Mile House - Crd F	Williams Lake & District Branch	Unwanted Litter	Treatable-Rehabilitatable	Treatable-Rehabilitatable	Labrador Retriever / Border Collie	Black	2 Years 11 Months 2 Weeks	3 Months	Puppy	9.1	Female	No	Yes	14-Mar-2019	No			Owner Surrender	2018-12-12	2019-03-12 11:20:00
463014	Tate	2018	Puppy	Owner Surrender	Chilliwack	Chilliwack Branch	Landlord Does Not Allow Pets	Healthy	Healthy	Rhodesian Ridgeback / Mastiff	Tan / Black	3 Years 8 Months 1 Week	2 Months 2 Weeks	Puppy	9.1	Female	No	Yes	22-Jun-2018	No		Breeder - online ad	Owner Surrender	2018-03-22	2018-06-07 15:31:00
443960	Oliver	2017	Puppy	Owner Surrender	Squamish	West Vancouver Branch	Unwanted Litter	Treatable-Rehabilitatable	Treatable-Rehabilitatable	Great Pyrenees / Saint Bernard	Blonde / White	4 Years 4 Months 1 Week	2 Months	Puppy	9.1	Male	Yes	Yes		No		Offspring of my own pet - unplanned litter	Owner Surrender	2017-07-20	2017-09-21 13:50:00
383914	Layla (pending Adoption)	2015	Puppy	Owner Surrender	Prince George	North Cariboo District Branch	No Time			French Bulldog Mix	Brindle / White	6 Years 5 Months	4 Months	Puppy	9.1	Female	No	Yes	3-Nov-2015	No		Friend/relative - from planned litter	Owner Surrender	2015-06-27	2015-10-27 15:17:00
253252	Kira	2011	Puppy	Owner Surrender	Nanaimo - Regional District	Nanaimo & District Branch	Constable Visit			German Shepherd / Corgi	Gold / Black	10 Years 4 Months 2 Weeks	3 Months 4 Weeks	Puppy	9.1	Female	Yes	Yes		No		Friend/relative - from unplanned litter	Owner Surrender	2011-07-17	2011-11-16 19:30:00
503456	Toby	2019	Puppy	Owner Surrender	Trail	West Kootenay & District Branch	Too Many Animals	Healthy	Healthy	Labrador Retriever / Border Collie	Black	2 Years 2 Months	2 Months 1 Week	Puppy	9.1	Male	Yes	Yes		No			Owner Surrender	2019-09-30	2019-12-10 13:47:00
277072	Drake	2012	Puppy	Owner Surrender	Kelowna	Kelowna Branch	Too Many Dogs			Labrador Retriever / Husky	Sable Fawn/Sooty / Black	9 Years 6 Months 1 Week	2 Months 4 Weeks	Puppy	9.1	Male	Yes	Yes		No			Owner Surrender	2012-05-24	2012-08-23 14:48:00
385649	Mahone	2015	Puppy	Owner Surrender	Victoria	Victoria Branch	Too Many Dogs			Rottweiler / German Shepherd	Black / Tan	6 Years 2 Months 2 Weeks	2 Months	Puppy	9.1	Male	No	Yes	17-Nov-2015	No		Stray	Owner Surrender	2015-09-16	2015-11-16 16:14:00
314829	Remy-Lady Mama	2013	Puppy	Owner Surrender	Taylor	North Peace Branch	Abandoned By A Friend Or Relative			Cane Corso / Bernese Mountain Dog	Black / White	8 Years 1 Month 2 Weeks	3 Weeks	Puppy	9.1	Female	No	Yes	21-Mar-2014	No			Owner Surrender	2013-10-14	2013-11-06 13:10:00
314830	Adalene-Harley	2013	Puppy	Owner Surrender	Taylor	North Peace Branch	Abandoned By A Friend Or Relative			Cane Corso / Bernese Mountain Dog	Black / White	8 Years 1 Month 2 Weeks	3 Weeks	Puppy	9.1	Female	No	Yes	22-Jan-2014	No			Owner Surrender	2013-10-14	2013-11-06 13:10:00
259815	Chloe	2012	Puppy	Owner Surrender	Kelowna	Kelowna Branch	Landlord Does Not Allow Pets			Labrador Retriever Mix	Black	10 Years 3 Weeks	3 Months	Puppy	9.1	Female	No	Yes	17-Feb-2012	No		Stray	Owner Surrender	2011-11-10	2012-02-10 12:06:00
250566	Angel	2011	Dog	Owner Surrender	Surrey	Surrey Education & Adoption Centre	Too Many Dogs			Cairn Terrier / Maltese	White	15 Years 1 Month 2 Weeks	5 Years	Adult	9.09	Female	Yes	Yes		No		Offspring of my own pet - planned litter	Owner Surrender	2006-10-13	2011-10-18 08:54:00
307792	Billy	2013	Dog	Owner Surrender	Maple Ridge	Maple Ridge Branch	Cant Afford			Shih Tzu / Cavalier King Charles Spaniel	Tan / Brown	8 Years 10 Months 3 Weeks	8 Months	Young Adult	9.05	Male	No	No		No		Publicly posted flyer	Owner Surrender	2013-01-05	2013-09-05 13:35:00
482013	Dunkin	2019	Puppy	Owner Surrender	Williams Lake - City Limits	Williams Lake & District Branch	No Time For Pet/Pet Is Too Much Responsibility	Treatable-Rehabilitatable	Treatable-Rehabilitatable	Labrador Retriever / Pit Bull Terrier	Black / White	2 Years 11 Months 2 Weeks	2 Months 1 Week	Puppy	9.04	Male	No	Yes	14-Mar-2019	No			Owner Surrender	2018-12-16	2019-02-26 11:03:00
262338	Roxanne	2012	Dog	Owner Surrender	Port Alberni	Alberni-Clayoquot Branch	Constable Visit	Treatable-Manageable	Treatable-Manageable	French Bulldog	Black Brindle / White	15 Years 8 Months 2 Weeks	5 Years 11 Months 3 Weeks	Adult	9.02	Female	No	Yes	13-Mar-2012	No		Breeder - online ad	Owner Surrender	2006-03-15	2012-03-13 16:06:00
236036	Simon	2011	Dog	Owner Surrender	Salmon Arm (Shuswap)	Shuswap Branch	Aggressive To Other Dogs			Australian Terrier / Yorkshire Terrier	Black / Brown	12 Years 1 Month	1 Year 7 Months	Adult	9.0	Male	Yes	Yes		No		Pet Store - Independent	Owner Surrender	2009-10-28	2011-05-31 13:07:00
244818	Joy	2011	Dog	Owner Surrender	Surrey	Surrey Education & Adoption Centre	No Time			Shiba Inu Mix	Brown	22 Years 3 Months 1 Week	12 Years	Senior	9.0	Female	Yes	Yes		No		Friend/relative - gift (adult animal)	Owner Surrender	1999-08-21	2011-08-21 11:58:00
181539	Sandy	2009	Dog	Owner Surrender	Vancouver	Vancouver Branch	Cant Afford			Cocker Spaniel / Cavalier King Charles Spaniel	Apricot	14 Years 7 Months 3 Weeks	2 Years 6 Months	Adult	9.0	Female	Yes	Yes		No			Owner Surrender	2007-04-07	2009-10-07 17:10:00
230292	Benjy	2011	Dog	Owner Surrender	Victoria	Victoria Branch	Too Many Dogs			Terrier Mix	Tan / Black	12 Years 8 Months 1 Week	2 Years	Young Adult	9.0	Male	No	Yes	25-Mar-2011	No			Owner Surrender	2009-03-24	2011-03-24 20:04:00
263707	Lucy*in Foster*	2012	Dog	Owner Surrender	Surrey	Surrey Education & Adoption Centre	Death Of Owner			Shih Tzu Mix	Black / White	5 Years 1 Month 1 Week (approx)	5 Years	Adult	9.0	Female	Yes	Yes		No		Friend/relative - rescued/abandoned	Owner Surrender	2007-04-02	2012-04-02 11:09:00
193306	Tony	2010	Puppy	Owner Surrender	Quesnel	Quesnel & District Branch	Too Many Other Animals			German Shepherd / Husky	Brown / White	11 Years 11 Months	1 Month 3 Weeks	Puppy	9.0	Male	No	Yes	24-Feb-2010	No			Owner Surrender	2009-12-25	2010-02-15 13:08:00
274572	Taffy	2012	Dog	Owner Surrender	Abbotsford	Abbotsford Branch	Other			Mini Pinscher Mix	Black / Tan	11 Years 4 Months	2 Years	Young Adult	9	Male	Yes	Yes		No		Breeder - online ad	Owner Surrender	2010-07-29	2012-07-29 14:23:00
280699	Popeye	2012	Dog	Owner Surrender	Agassiz	Chilliwack Branch	Cant Afford			Beagle Mix	Tri Color	10 Years 1 Month 4 Weeks	1 Year	Young Adult	9	Male	Yes	Yes		No		Animal shelter - other in BC	Owner Surrender	2011-10-03	2012-10-03 15:22:00
420963	Mischief	2016	Dog	Owner Surrender	Bella Coola	Williams Lake & District Branch	No Longer Wanted	Treatable-Rehabilitatable	Treatable-Rehabilitatable	Terrier / Chihuahua	Black Brown / White	5 Years 11 Months 3 Weeks	1 Year	Young Adult	9	Female	No	Yes	9-Dec-2016	No		Friend/relative - from unplanned litter	Owner Surrender	2015-12-05	2016-12-05 09:31:00
338351	Poppy	2014	Dog	Owner Surrender	Burnaby	Burnaby Branch	Owner Sick			Poodle Miniature / Terrier	White	18 Years 4 Months 4 Weeks	10 Years 11 Months 4 Weeks	Senior	9	Female	Yes	Yes		Yes		Friend/relative - gift (adult animal)	Owner Surrender	2003-07-03	2014-07-02 15:21:00
383142	Indi	2015	Dog	Owner Surrender	Cranbrook	East Kootenay Branch	Moving House			Shih Tzu Mix	White	12 Years 1 Month 1 Week	6 Years	Adult	9	Female	Yes	Yes		Yes		Friend/relative - gift (adult animal)	Owner Surrender	2009-10-18	2015-10-18 12:29:00
420785	Jules	2016	Dog	Owner Surrender	Vernon	Vernon & District Branch	Other	Treatable-Rehabilitatable	Treatable-Rehabilitatable	Chihuahua Mix	White	11 Years	6 Years	Adult	9	Female	Yes	Yes		Yes		Offspring of my own pet - unplanned litter	Owner Surrender	2010-12-01	2016-12-01 16:18:00
479912	Rome *By Appointment*	2019	Dog	Owner Surrender	Kelowna	Kelowna Branch	Life Change-Human Illness/Injury/CareHome/Hospital	Treatable-Rehabilitatable	Treatable-Rehabilitatable	Manchester Terrier Mix	Black / Tan	7 Years 10 Months (approx)	5 Years	Adult	9	Male	Yes	Yes		Yes		Friend/relative - from planned litter	Owner Surrender	2014-01-25	2019-01-25 12:35:00
252509	Jypsy	2011	Dog	Owner Surrender	Kelowna	Kelowna Branch	Found Abandoned			Border Terrier / Terrier	Blonde	11 Years 3 Weeks	1 Year	Young Adult	9	Female	No	Yes	15-Nov-2011	No		Animal control facility / municipal pound	Owner Surrender	2010-11-07	2011-11-07 10:42:00
186361	Skipper	2009	Dog	Owner Surrender	Kelowna	Kelowna Branch	Cant Afford	Treatable-Manageable	Treatable-Manageable	Lhasa Apso / Shih Tzu	Cream	21 Years 10 Months 2 Weeks	9 Years 10 Months	Senior	9	Male	Yes	Yes		No			Owner Surrender	2000-01-13	2009-11-16 16:48:00
497990	Pikachew	2019	Dog	Owner Surrender	Prince George	North Cariboo District Branch	Life Change-Human Illness/Injury/CareHome/Hospital	Treatable-Rehabilitatable	Treatable-Rehabilitatable	Shih Tzu Mix	Black / White	10 Years 2 Months 1 Week	8 Years	Adult	9	Male	No	Yes	14-Nov-2019	No		Friend/relative - gift (adult animal)	Owner Surrender	2011-09-24	2019-09-24 12:20:00
493748	Poppy	2019	Dog	Owner Surrender	Quesnel	Quesnel & District Branch	Behaviour - Pet Is Not Good With Children	Treatable-Rehabilitatable	Treatable-Rehabilitatable	Shih Tzu Mix	White / Cream	12 Years 3 Months 4 Weeks	10 Years	Senior	9	Female	Yes	Yes		Yes		Friend/relative - rescued/abandoned	Owner Surrender	2009-08-02	2019-08-02 13:35:00
171042	Sandy	2009	Dog	Owner Surrender	Salmon Arm (Shuswap)	Shuswap Branch	Vet Costs			Shih Tzu Mix	White	20 Years 9 Months 3 Weeks	8 Years 5 Months	Adult	9	Female	Yes	Yes	12-Jul-2001	Yes			Owner Surrender	2001-02-07	2009-07-10 09:33:00
419901	Cookie *adoption Pending	2016	Dog	Owner Surrender	Salmon Arm (Shuswap)	Shuswap Branch	Owner Sick	Treatable-Rehabilitatable	Treatable-Rehabilitatable	Lhasa Apso Mix	Cream	15 Years 1 Week	10 Years	Senior	9	Female	Yes	Yes		Yes			Owner Surrender	2006-11-18	2016-11-18 13:37:00
482718	Missy	2019	Dog	Owner Surrender	Abbotsford	Abbotsford Branch	Cant Afford Vet Expenses for Procedure/Illness	Treatable-Rehabilitatable	Treatable-Rehabilitatable	American Cocker / Shih Tzu	Black	16 Years 8 Months 3 Weeks	14 Years	Senior	9	Female	Yes	Yes		No		Friend/relative - gift (adult animal)	Owner Surrender	2005-03-09	2019-03-09 14:23:00
492940	Wesley	2019	Dog	Owner Surrender	Vancouver	Vancouver Branch	Moving/Evicted - Cant Find Pet Friendly Housing	Treatable-Manageable	Treatable-Manageable	Border Terrier Mix	Buff	4 Years 2 Months 1 Week	1 Year 10 Months	Young Adult	9	Male	Yes	Yes		Yes		Breeder - online ad	Owner Surrender	2017-09-23	2019-07-23 13:00:00
494006	Panda In Foster	2019	Dog	Owner Surrender	Vancouver	Vancouver Branch	Moving/Evicted - Cant Take Pet Where Owner Going	Treatable-Manageable	Treatable-Manageable	Terrier Mix	White / Black	6 Years 3 Months 3 Weeks	4 Years	Adult	9	Male	Yes	Yes		Yes		Breeder - online ad	Owner Surrender	2015-08-06	2019-08-06 16:06:00
348421	Karma	2014	Dog	Owner Surrender	Victoria	Victoria Branch	Too Much Responsibility			Shih Tzu / Maltese	Grey / White	15 Years 1 Month 2 Weeks	8 Years	Senior	9	Female	Yes	Yes		Yes		Breeder - newspaper ad	Owner Surrender	2006-10-11	2014-10-11 10:06:00
457509	Maggie	2018	Dog	Owner Surrender	Port Alberni	Alberni-Clayoquot Branch	Behaviour - Pet Is Not Good With Children	Treatable-Rehabilitatable	Treatable-Rehabilitatable	American Cocker Mix	Apricot	11 Years 2 Months 3 Weeks	7 Years 6 Months 2 Weeks	Senior	9	Female	Yes	Yes		Yes		Breeder - Canadian Kennel Club	Owner Surrender	2010-09-10	2018-03-26 13:24:00
333290	Vinnie	2014	Dog	Owner Surrender	Victoria	Victoria Branch	Cant Afford			Terrier / Jack Russell Terrier	Tan	17 Years 6 Months 3 Weeks	10 Years	Senior	9	Male	Yes	yes		Yes		Friend/relative - gift (adult animal)	Owner Surrender	2004-05-09	2014-05-09 16:14:00
425821	Marley	2017	Dog	Owner Surrender	Nanaimo - Regional District	Nanaimo & District Branch	No Longer Wanted	Treatable-Rehabilitatable	Treatable-Rehabilitatable	Dachshund / Mini Pinscher	Chocolate / White	6 Years 9 Months 2 Weeks	2 Years	Young Adult	9	Female	Yes	Yes		Yes		Friend/relative - from planned litter	Owner Surrender	2015-02-15	2017-02-15 19:12:00
234834	Sadie	2011	Dog	Owner Surrender	Nanaimo	Nanaimo & District Branch	Moving House			Cocker Spaniel	Black / White	11 Years 2 Months 4 Weeks (approx)	8 Months 2 Weeks	Young Adult	9	Female	Yes	Yes		No		Pet Store - Independent	Owner Surrender	2010-09-03	2011-05-18 14:36:00
482140	Rosy	2019	Puppy	Owner Surrender	Pemberton	Sea To Sky Branch	Cant Afford Food/Grooming/General Expenses	Treatable-Rehabilitatable	Treatable-Rehabilitatable	Pointer / German Shepherd	Tan / White	3 Years 3 Weeks	3 Months 2 Weeks	Puppy	9	Female	No	Yes	26-Mar-2019	No			Owner Surrender	2018-11-10	2019-02-27 13:41:00
499856	Polly	2019	Puppy	Owner Surrender	R.D.N. - Area F	Parksville-Qualicum Beach & District Branch	Too Many Animals	Treatable-Rehabilitatable	Treatable-Rehabilitatable	Pit Bull Terrier / Labrador Retriever	White / Blonde	2 Years 4 Months	2 Months 2 Weeks	Puppy	9	Female	Yes	Yes		Yes		Offspring of my own pet - unplanned litter	Owner Surrender	2019-07-31	2019-10-19 11:10:00
499857	Sasha	2019	Puppy	Owner Surrender	R.D.N. - Area F	Parksville-Qualicum Beach & District Branch	Too Many Animals	Treatable-Rehabilitatable	Treatable-Rehabilitatable	Pit Bull Terrier / Labrador Retriever	Fawn	2 Years 4 Months	2 Months 2 Weeks	Puppy	9	Female	Yes	Yes		Yes			Owner Surrender	2019-07-31	2019-10-19 11:10:00
277508	Ringo	2012	Puppy	Owner Surrender	Chilliwack	Chilliwack Branch	Abandoned By A Friend Or Relative			German Shepherd / Labrador Retriever	Black	9 Years 4 Months 3 Weeks	1 Month 3 Weeks	Puppy	9	Male	No	yes	20-Feb-2013	No		Friend/relative - from unplanned litter	Owner Surrender	2012-07-06	2012-08-28 13:31:00
286392	Bob	2012	Puppy	Owner Surrender	Salmon Arm (Shuswap)	Shuswap Branch	Unwanted Litter			Pit Bull Terrier Mix	Grey	9 Years 1 Month 3 Weeks	1 Month 4 Weeks	Puppy	9	Male	Yes	Yes		No			Owner Surrender	2012-10-08	2012-12-06 14:10:00
490006	Peaches	2019	Puppy	Owner Surrender	Prince George	North Cariboo District Branch	Landlord Does Not Allow Pets	Treatable-Rehabilitatable	Treatable-Rehabilitatable	Boxer Mix	Brown Brindle / White	2 Years 8 Months	2 Months 2 Weeks		9	Female	No	Yes	18-Jun-2019	No		Stray	Owner Surrender	2019-04-01	2019-06-15 12:50:00
279842	Twister- Adoption Pending	2012	Puppy	Owner Surrender	Pemberton	West Vancouver Branch	Rescue			Border Collie / Australian Cattle Dog/Blue Heeler	White / Slate Merle	9 Years 5 Months 3 Weeks	3 Months 2 Weeks	Puppy	9	Female	No	Yes	25-Sep-2012	No		Animal rescue - other in BC	Owner Surrender	2012-06-09	2012-09-23 14:49:00
190275	Ace	2010	Puppy	Owner Surrender	Salmon Arm (Shuswap)	Shuswap Branch	Unable To Find Home			American Bulldog / Golden Retriever	Black	12 Years 3 Weeks	2 Months	Puppy	9	Male	No	Yes	28-Jan-2010	No			Owner Surrender	2009-11-08	2010-01-08 09:12:00
492573	Jodi	2019	Puppy	Owner Surrender	Osoyoos	West Kootenay & District Branch	Unwanted Litter	Healthy	Healthy	German Shepherd Mix	Brown	2 Years 6 Months 2 Weeks	2 Months	Puppy	9	Female	Yes	Yes		No		Offspring of my own pet - unplanned litter	Owner Surrender	2019-05-15	2019-07-17 16:38:00
467983	Mya	2018	Puppy	Owner Surrender	Quesnel	Quesnel & District Branch	No Time For Pet/Pet Is Too Much Responsibility	Treatable-Rehabilitatable	Treatable-Rehabilitatable	Border Collie / Labrador Retriever	White	3 Years 6 Months 2 Weeks	2 Months 3 Weeks	Young Adult	9	Female	No	Yes	9-Aug-2018	No			Owner Surrender	2018-05-11	2018-08-07 14:17:00
367802	Hugo	2015	Puppy	Owner Surrender	Victoria	Victoria Branch	Constable Visit			Rottweiler	Black / Tan	6 Years 7 Months 1 Week	3 Weeks	Puppy	9	Male	Yes	Yes		Yes		Offspring of my own pet - unplanned litter	Owner Surrender	2015-04-18	2015-05-09 15:54:00
331145	Lucky	2014	Puppy	Owner Surrender	Vancouver	Vancouver Branch	Unable To Find Home			Beagle Mix	Tri Color	8 Years 2 Weeks	5 Months	Puppy	9	Male	No	Yes	16-Apr-2014	No		Friend/relative - gift (adult animal)	Owner Surrender	2013-11-13	2014-04-14 10:54:00
408559	Bugsy	2016	Dog	Owner Surrender	Vernon	Kamloops & District Branch	Rescue	Treatable-Rehabilitatable	Treatable-Rehabilitatable	German Shepherd / Labrador Retriever	Black / Blonde	14 Years 4 Months 2 Weeks	9 Years	Senior	89.8	Male	Yes	Yes		Yes			Owner Surrender	2007-07-15	2016-07-15 13:24:00
315440	Sasha	2013	Dog	Owner Surrender	Salmon Arm (Shuswap)	Shuswap Branch	Other			German Shepherd Mix	Sable	10 Years 6 Months 1 Week	2 Years 6 Months	Adult	89.6	Female	No	Yes	26-Nov-2013	No		Free - newspaper ad	Owner Surrender	2011-05-19	2013-11-19 13:37:00
354518	Marco	2014	Dog	Owner Surrender	Clearwater	Kamloops & District Branch	Too Many Dogs			Akbash / Dogo Argentino	White / Tan	11 Years 11 Months 1 Week	5 Years	Adult	89.6	Male	Yes	Yes		Yes		Found abandoned	Owner Surrender	2009-12-20	2014-12-20 13:52:00
385229	Jade	2015	Dog	Owner Surrender	Campbell River	Campbell River Branch	Vet Costs			Labrador Retriever / Border Collie	Black	10 Years 2 Weeks	4 Years	Adult	89.2	Female	Yes	Yes		Yes		Free - online ad	Owner Surrender	2011-11-12	2015-11-12 12:39:00
184512	Sounder	2009	Dog	Owner Surrender	Port Alberni	Alberni-Clayoquot Branch	Too Many Dogs			Saint Bernard / Mastiff	Rust	Adult	Unknown	Adult	89	Male	Yes	Yes		No			Owner Surrender		2009-11-05 13:52:00
337673	Luna	2014	Dog	Owner Surrender	Kamloops	Kamloops & District Branch	Moving House			Border Collie Mix	Black / White	10 Years 7 Months	3 Years 1 Month 3 Weeks	Adult	89	Female	Yes	Yes		Yes		Friend/relative - rescued/abandoned	Owner Surrender	2011-04-30	2014-06-24 15:09:00
295753	Dora	2013	Dog	Owner Surrender	Salmon Arm (Shuswap)	Shuswap Branch	Other			Dogo Argentino Mix	White	12 Years 7 Months	4 Years	Adult	89	Female	Yes	Yes		No		Friend/relative - rescued/abandoned	Owner Surrender	2009-04-30	2013-04-30 15:07:00
444541	Butch	2017	Dog	Owner Surrender	Alert Bay	Parksville-Qualicum Beach & District Branch	No Time	Treatable-Rehabilitatable	Treatable-Rehabilitatable	Great Pyrenees / German Shepherd	White	7 Years 2 Months	3 Years	Adult	88.9	Male	Yes	Yes		Yes		Friend/relative - from unplanned litter	Owner Surrender	2014-09-28	2017-09-28 11:32:00
456737	Kacee	2018	Dog	Owner Surrender	Parksville	Parksville-Qualicum Beach & District Branch	Too Many Animals	Treatable-Rehabilitatable	Treatable-Rehabilitatable	English Mastiff Mix	Brindle	4 Years 6 Months 2 Weeks	10 Months	Young Adult	88.6	Female	Yes	Yes		Yes		Offspring of my own pet - planned litter	Owner Surrender	2017-05-14	2018-03-14 12:52:00
362241	Tiny	2015	Dog	Owner Surrender	Skeetchestn (Res)	Kamloops & District Branch	No Time			Labrador Retriever / Rottweiler	Tan / White	13 Years 8 Months 3 Weeks	7 Years	Adult	88.6	Male	No	Yes	12-Mar-2015	No		Friend/relative - from unplanned litter	Owner Surrender	2008-03-05	2015-03-05 14:52:00
398313	Roxy	2016	Dog	Owner Surrender	Vernon	Vernon & District Branch	Other	Treatable-Rehabilitatable	Treatable-Rehabilitatable	Mastiff / Labrador Retriever	Brindle	9 Years 8 Months 2 Weeks	4 Years	Adult	88	Female	Yes	Yes		Yes		Stray	Owner Surrender	2012-03-16	2016-03-16 16:04:00
429014	Brutis	2017	Dog	Owner Surrender	Chetwynd	South Peace Branch	Other	Healthy	Healthy	Pit Bull Terrier Mix	Watermarked Brindle	6 Years 8 Months	2 Years	Adult	88	Male	No	Yes	3-May-2017	Yes		Friend/relative - from unplanned litter	Owner Surrender	2015-03-30	2017-03-30 12:01:00
347133	Rufus	2014	Dog	Owner Surrender	Dawson Creek	South Peace Branch	No Time			Labrador Retriever Mix	Chocolate	10 Years 2 Months	3 Years	Young Adult	88	Male	Yes	Yes		Yes		Free - online ad	Owner Surrender	2011-09-30	2014-09-30 10:59:00
357153	Teddy	2015	Dog	Owner Surrender	Peace River Regional District - Area E	South Peace Branch	Attacking Livestock			Rottweiler	Black / Tan Points	8 Years 10 Months	2 Years	Adult	88	Male	No	Yes	18-Feb-2015	No		Friend/relative - rescued/abandoned	Owner Surrender	2013-01-26	2015-01-26 15:27:00
427192	Maisy	2017	Dog	Owner Surrender	Salmon Arm (Shuswap)	Shuswap Branch	Moving House	Treatable-Rehabilitatable	Treatable-Rehabilitatable	Labrador Retriever Mix	Black	10 Years 2 Months 3 Weeks	5 Years 6 Months	Adult	88	Female	Yes	Yes		Yes		Friend/relative - from planned litter	Owner Surrender	2011-09-07	2017-03-07 12:54:00
341405	Spirit	2014	Dog	Owner Surrender	Vernon	Vernon & District Branch	Aggression			Akbash Mix	White	10 Months	10 Months	Young Adult	88	Male	Yes	Yes		Yes		Breeder - online ad	Owner Surrender	2013-10-04	2014-08-04 11:35:00
391161	Calvin	2016	Dog	Owner Surrender	Vernon	Vernon & District Branch	Cant Afford			Golden Retriever Mix	Red	12 Years 11 Months 3 Weeks	7 Years 1 Month 1 Week	Adult	88	Male	Yes	Yes		Yes		Animal rescue - other in BC	Owner Surrender	2008-12-06	2016-01-15 14:14:00
369916	Lexi	2015	Dog	Owner Surrender	Merritt	Kamloops & District Branch	Divorce			Saint Bernard / Mastiff	Brown Brindle	11 Years 10 Months 3 Weeks	9 Years	Senior	87.7	Female	Yes	Yes		Yes		Friend/relative - rescued/abandoned	Owner Surrender	2006-06-03	2015-06-03 09:22:00
339732	Duke	2014	Dog	Owner Surrender	Kamloops	Kamloops & District Branch	Unable To Find Home			German Shepherd / Belgian Malinois	Black / Brown	12 Years 4 Months 2 Weeks	5 Years	Adult	87.7	Male	No	Yes	21-Jul-2014	No		Stray	Owner Surrender	2009-07-17	2014-07-17 11:52:00
404489	Chili	2016	Dog	Owner Surrender	*Other - Outside Of Province	Vernon & District Branch	Too Many Dogs	Treatable-Rehabilitatable	Treatable-Rehabilitatable	English Mastiff Mix	Blonde / Black	8 Years 6 Months	3 Years	Adult	87.2	Male	No	Yes	7-Jun-2016	No		Animal shelter - out of province	Owner Surrender	2013-05-30	2016-05-30 16:37:00
364177	Yogi	2015	Dog	Owner Surrender	Vernon	Vernon & District Branch	Moving House			Husky / Labrador Retriever	White	9 Years 8 Months	3 Years	Adult	87	Male	Yes	Yes		Yes		Friend/relative - from unplanned litter	Owner Surrender	2012-03-28	2015-03-28 13:45:00
407239	Bowdie	2016	Dog	Owner Surrender	Vernon	Vernon & District Branch	Cant Afford	Treatable-Rehabilitatable	Treatable-Rehabilitatable	Akita Inu / Rottweiler	Black / Tan	6 Years 3 Months	10 Months	Young Adult	87	Male	Yes	Yes		Yes		Friend/relative - from planned litter	Owner Surrender	2015-08-30	2016-06-30 13:56:00
378643	Roxy	2015	Dog	Owner Surrender	Qualicum Beach	Parksville-Qualicum Beach & District Branch	Unable To Find Home			Labrador Retriever / Mastiff	Black / White	9 Years 9 Months	3 Years 6 Months	Adult	87	Female	Yes	Yes		Yes		Friend/relative - rescued/abandoned	Owner Surrender	2012-03-01	2015-09-01 11:21:00
441125	Skeeter	2017	Dog	Owner Surrender	Vernon	Vernon & District Branch	Complaints From Neighbour	Healthy	Healthy	Coonhound Mix	Tan	5 Years 3 Months 1 Week	1 Year	Young Adult	87	Male	Yes	Yes		Yes		Breeder - posted flyer	Owner Surrender	2016-08-22	2017-08-22 12:28:00
402038	Muggy	2016	Dog	Owner Surrender	Vernon	Vernon & District Branch	Other	Treatable-Rehabilitatable	Treatable-Rehabilitatable	Labrador Retriever Mix	Black	10 Years 7 Months	5 Years	Adult	86.8	Female	No	Yes	17-May-2016	No		Friend/relative - gift (adult animal)	Owner Surrender	2011-04-30	2016-04-30 14:56:00
317994	Sunny	2013	Puppy	Owner Surrender	Port Alberni	Alberni-Clayoquot Branch	Behaviour - Too Active			Labrador Retriever / Rottweiler	Brown	8 Years 5 Months 3 Weeks	6 Months	Young Adult	86.8	Male	Yes	Yes		Yes		Breeder - newspaper ad	Owner Surrender	2013-06-10	2013-12-10 14:10:00
410446	Belle	2016	Dog	Owner Surrender	Kamloops	Kamloops & District Branch	Other	Treatable-Rehabilitatable	Treatable-Rehabilitatable	Akbash Mix	White	7 Years 2 Months 3 Weeks	1 Year 11 Months	Adult	86.7	Female	No	Yes	23-Aug-2016	No		Breeder - online ad	Owner Surrender	2014-09-05	2016-08-05 12:17:00
315555	Star	2013	Dog	Owner Surrender	Cowichan (Res)	Cowichan & District Branch	Too Much Responsibility			German Shepherd Mix	Black / Grizzle	11 Years	2 Years 11 Months 3 Weeks	Young Adult	86.6	Female	No	Yes	2-Dec-2013	No		Found abandoned	Owner Surrender	2010-11-25	2013-11-20 14:56:00
344233	Ollie	2014	Dog	Owner Surrender	Cowichan Valley Regional District	Cowichan & District Branch	Divorce			Rhodesian Ridgeback / Boxer	Fawn / White	13 Years 8 Months 4 Weeks	6 Years 6 Months	Adult	86.4	Male	Yes	Yes		Yes		Free - online ad	Owner Surrender	2008-03-02	2014-09-02 08:20:00
341642	Roger	2014	Dog	Owner Surrender	Vernon	Vernon & District Branch	Other			Husky Mix	Silver / Tri Color	10 Years 1 Month 2 Weeks	2 Years 9 Months 3 Weeks	Adult	86.2	Male	Yes	Yes		Yes			Owner Surrender	2011-10-12	2014-08-06 12:12:00
397243	Ginger	2016	Dog	Owner Surrender	Vernon	Vernon & District Branch	Moving House	Treatable-Rehabilitatable	Treatable-Rehabilitatable	Bullmastiff / Bullmastiff	Tan / Chestnut	10 Years 8 Months 4 Weeks	5 Years	Adult	86.2	Female	Yes	Yes		Yes			Owner Surrender	2011-03-03	2016-03-03 13:44:00
404490	Jessie	2016	Dog	Owner Surrender	*Other - Outside Of Province	Vernon & District Branch	Too Many Dogs	Treatable-Rehabilitatable	Treatable-Rehabilitatable	English Mastiff / Boxer	Blonde	6 Years 11 Months 2 Weeks	6 Years	Adult	86.2	Female	Yes	Yes		Yes		Animal shelter - out of province	Owner Surrender	2010-05-30	2016-05-30 16:37:00
288849	Maddie	2013	Dog	Owner Surrender	Abbotsford	Abbotsford Branch	Vet Costs			Rottweiler Mix	Black / Brown	10 Years	10 Years	Senior	86	Female	Yes	Yes		No		Friend/relative - from planned litter	Owner Surrender	2003-01-13	2013-01-13 14:02:00
343050	Brin	2014	Dog	Owner Surrender	Vernon	Vernon & District Branch	Moving House			Mastiff / Pit Bull Terrier	Brindle	10 Years 3 Months 1 Week	3 Years	Adult	86	Male	No	Yes	3-Sep-2014	No		Publicly posted flyer	Owner Surrender	2011-08-20	2014-08-20 14:54:00
394693	Nina	2016	Dog	Owner Surrender	Vernon	Vernon & District Branch	Other			Bouvier Des Flandres Mix	Brindle	13 Years 9 Months 3 Weeks	8 Years	Adult	86	Female	Yes	Yes		Yes		Friend/relative - gift (adult animal)	Owner Surrender	2008-02-04	2016-02-04 12:49:00
503383	Calibriuh	2019	Dog	Owner Surrender	Victoria	Victoria Branch	Life Change-Human Illness/Injury/CareHome/Hospital	Treatable-Rehabilitatable	Treatable-Rehabilitatable	Pit Bull Terrier Mix	Charcoal / White	2 Years 11 Months 3 Weeks	1 Year	Adult	86	Female	No	Yes	7-Jan-2020	No		Friend/relative - rescued/abandoned	Owner Surrender	2018-12-09	2019-12-09 12:51:00
376032	Grandy	2015	Dog	Owner Surrender	Nanaimo	Parksville-Qualicum Beach & District Branch	Other			German Shepherd Mix	Black / Tan	12 Years 3 Months 3 Weeks	6 Years	Adult	86	Female	Yes	Yes		No		Animal control facility / municipal pound	Owner Surrender	2009-08-06	2015-08-06 14:05:00
406441	Riley	2016	Dog	Owner Surrender	Nanaimo	Parksville-Qualicum Beach & District Branch	Wont Pay Impound Fees			Labrador Retriever / Australian Cattle Dog/Blue Heeler	Black / Grey	11 Years 5 Months 1 Week	6 Years	Adult	86	Female	Yes	Yes		Yes		Animal control facility / municipal pound	Owner Surrender	2010-06-22	2016-06-22 12:43:00
330678	Chloe	2014	Dog	Owner Surrender	Kamloops	Kamloops & District Branch	Eviction			Great Dane / Mastiff	Black / White	3 Years 4 Weeks	3 Years	Adult	86	Female	Yes	Yes		Yes		Publicly posted flyer	Owner Surrender	2011-04-08	2014-04-08 10:26:00
396651	Baby	2016	Dog	Owner Surrender	Merritt	Kamloops & District Branch	Landlord Does Not Allow Pets			Rottweiler Mix	Black / Tan Points	9 Years 9 Months	4 Years	Adult	86	Female	Yes	Yes		No		Friend/relative - from unplanned litter	Owner Surrender	2012-02-26	2016-02-26 12:55:00
364818	Koda	2015	Dog	Owner Surrender	Kamloops	Kamloops & District Branch	Other			Golden Retriever / Mastiff	Tan / Black	13 Years 1 Month 3 Weeks	6 Years 5 Months 4 Weeks	Adult	86	Male	Yes	Yes		Yes		Animal control facility / municipal pound	Owner Surrender	2008-10-09	2015-04-07 11:15:00
324895	Mercedes	2014	Dog	Owner Surrender	Prince George	North Cariboo District Branch	Cant Afford			Labrador Retriever Mix	Chocolate	13 Years 9 Months 1 Week	5 Years 11 Months 4 Weeks	Adult	85.6	Female	Yes	Yes		No		Animal shelter - other in BC	Owner Surrender	2008-02-22	2014-02-20 08:09:00
466445	Lizzy	2018	Dog	Owner Surrender	Nanaimo	Nanaimo & District Branch	Behaviour - Destructive (Chews/Digs/Scratches/etc)	Treatable-Rehabilitatable	Treatable-Rehabilitatable	Newfoundland / Husky	Black / White	6 Years 9 Months 4 Weeks	3 Years 5 Months 2 Weeks	Young Adult	85	Female	Yes	Yes		Yes		Friend/relative - from unplanned litter	Owner Surrender	2015-02-03	2018-07-20 12:29:00
352640	Tango	2014	Dog	Owner Surrender	Port Alberni	Alberni-Clayoquot Branch	Vet Costs			Coonhound Mix	Black / Tan	7 Years 10 Months	10 Months	Young Adult	85	Male	Yes	Yes		Yes		Friend/relative - from unplanned litter	Owner Surrender	2014-01-28	2014-11-28 10:06:00
363154	Blizzard	2015	Dog	Owner Surrender	Kamloops	Kamloops & District Branch	Other			German Shepherd Mix	White	15 Years 10 Months 2 Weeks (approx)	9 Years 2 Months	Senior	85	Male	Yes	Yes		Yes		Breeder - online ad	Owner Surrender	2006-01-12	2015-03-17 11:49:00
331326	Snoopy	2014	Dog	Owner Surrender	Kamloops (Res)	Kamloops & District Branch	Owner Sick			Newfoundland / Bullmastiff	Black Brindle / White	9 Years 7 Months 2 Weeks	2 Years	Adult	85	Male	No	Yes	24-Apr-2014	No		Friend/relative - rescued/abandoned	Owner Surrender	2012-04-16	2014-04-16 12:39:00
333066	Charlie	2014	Dog	Owner Surrender	Vernon	Vernon & District Branch	Moving House			Maremma Sheepdog Mix	Black / White	9 Years 6 Months 3 Weeks	2 Years	Adult	84.8	Female	Yes	Yes		Yes		Breeder - online ad	Owner Surrender	2012-05-07	2014-05-07 13:39:00
341640	Lucy	2014	Dog	Owner Surrender	Vernon	Vernon & District Branch	Other			Husky Mix	Silver / White	10 Years 1 Month 2 Weeks	2 Years 9 Months 3 Weeks	Adult	84.8	Female	Yes	Yes		Yes		Animal control facility / municipal pound	Owner Surrender	2011-10-12	2014-08-06 12:12:00
429834	Monti	2017	Dog	Owner Surrender	Victoria	Victoria Branch	Cant Afford	Treatable-Rehabilitatable	Treatable-Rehabilitatable	Poodle / Old English Sheepdog	Grey	10 Years 7 Months 3 Weeks	6 Years	Adult	84.6	Male	Yes	Yes		Yes		Breeder - online ad	Owner Surrender	2011-04-09	2017-04-09 16:27:00
377616	Tika - Pending Adoption	2015	Dog	Owner Surrender	Salmon Arm (Shuswap)	Kamloops & District Branch	Other			Alaskan Malamute Mix	Black / White	16 Years 3 Months 1 Week	10 Years	Senior	84.6	Female	No	Yes	27-Aug-2015	No		Free - newspaper ad	Owner Surrender	2005-08-21	2015-08-21 12:36:00
321581	Brutus	2014	Dog	Owner Surrender	Kamloops	Kamloops & District Branch	Unable To Find Home			German Shepherd / Rottweiler	Brown / Black	9 Years 4 Months 1 Week	1 Year 6 Months	Young Adult	83.4	Male	No	Yes	28-Jan-2014	No		Stray	Owner Surrender	2012-07-24	2014-01-24 13:22:00
311654	Shadow	2013	Dog	Owner Surrender	Port Alberni	Alberni-Clayoquot Branch	Too Many Dogs			German Shepherd / Husky	Black / Silver Fawn	10 Years 7 Months 3 Weeks	2 Years 6 Months	Adult	83.4	Male	Yes	Yes		Yes		Friend/relative - from unplanned litter	Owner Surrender	2011-04-05	2013-10-05 09:16:00
419960	Tanna	2016	Dog	Owner Surrender	Vernon	Vernon & District Branch	Moving House	Treatable-Rehabilitatable	Treatable-Rehabilitatable	German Shepherd / Husky	Black Brown / White	17 Years 1 Week	12 Years	Senior	83	Female	Yes	Yes		Yes		Animal rescue - other in BC	Owner Surrender	2004-11-19	2016-11-19 12:26:00
297224	Capone	2013	Dog	Owner Surrender	Abbotsford	Abbotsford Branch	Moving House			Mastiff	Brindle	15 Years 2 Months 1 Week	6 Years 8 Months	Adult	83	Male	Yes	Yes		No		Breeder - newspaper ad	Owner Surrender	2006-09-18	2013-05-18 12:54:00
366270	Ralph (waylon)	2015	Dog	Owner Surrender	Vernon	Vernon & District Branch	Other			Blue Tick Hound Mix	Blue Merle / Tan	11 Years 7 Months 1 Week	4 Years 11 Months 4 Weeks	Adult	83	Male	No	Yes	22-May-2015	No		Stray	Owner Surrender	2010-04-24	2015-04-22 13:39:00
336564	Maggie	2014	Dog	Owner Surrender	Vernon	Vernon & District Branch	Other			Labrador Retriever Mix	Black Brown	13 Years 5 Months 2 Weeks	6 Years	Adult	83	Female	Yes	Yes		Yes		Friend/relative - from unplanned litter	Owner Surrender	2008-06-13	2014-06-13 14:49:00
347620	Kiah	2014	Dog	Owner Surrender	Merritt	Kamloops & District Branch	Problems With Other Pets			Anatolian Shepherd / Rhodesian Ridgeback	Blonde / Black	11 Years 4 Months 3 Weeks	4 Years 2 Months 3 Weeks	Adult	83	Female	Yes	Yes		Yes		Animal rescue - other in BC	Owner Surrender	2010-07-07	2014-10-03 13:28:00
446887	Monte	2017	Dog	Owner Surrender	Courtenay	Parksville-Qualicum Beach & District Branch	No Time	Healthy	Healthy	Golden Retriever Mix	Gold / White	5 Years 7 Months 1 Week	1 Year 6 Months	Adult	82.6	Male	Yes	Yes		Yes		Animal shelter - other in BC	Owner Surrender	2016-04-24	2017-10-24 15:19:00
470846	Jacob	2018	Dog	Owner Surrender	Cowichan (Res)	Cowichan & District Branch	Behaviour - Too Active	Treatable-Rehabilitatable	Treatable-Rehabilitatable	German Shepherd / Pit Bull Terrier	Brown / White	4 Years 2 Months 2 Weeks (approx)	1 Year	Young Adult	82.5	Male	No	Yes	27-Sep-2018	No		Stray	Owner Surrender	2017-09-11	2018-09-11 16:19:00
201618	Tucker	2015	Dog	Owner Surrender	Dawson Creek	South Peace Branch	Owner Had Allergies			Labrador Retriever / Golden Retriever	Gold	12 Years 1 Month 3 Weeks	5 Years 8 Months 3 Weeks	Adult	82.5	Male	Yes	Yes		Yes		Free - online ad	Stray	2009-10-08	2015-07-03 14:28:00
370161	Noble	2015	Dog	Owner Surrender	Cowichan Valley Regional District	Cowichan & District Branch	Other			German Shepherd / Coonhound	Black / Tan	9 Years 5 Months 3 Weeks	3 Years	Adult	82.4	Male	Yes	Yes		Yes		Friend/relative - rescued/abandoned	Owner Surrender	2012-06-04	2015-06-04 14:47:00
158886	Danny	2014	Dog	Owner Surrender	Salmon Arm (Shuswap)	Shuswap Branch	Other			Labrador Retriever / Terrier	Brown Brindle	15 Years 8 Months 2 Weeks	8 Years 2 Weeks	Adult	82.4	Male	Yes	Yes	25-Mar-2009	No			Stray	2006-03-12	2014-03-29 12:57:00
380900	Bella	2015	Dog	Owner Surrender	Campbell River	Campbell River Branch	Dog got too Big			German Shepherd / Rottweiler	Black / Tan	2 Years 7 Months 2 Weeks	2 Years 7 Months	Adult	82.2	Female	Yes	Yes		Yes		Animal rescue - other in BC	Owner Surrender	2013-02-21	2015-09-24 10:22:00
333327	Newton	2014	Dog	Owner Surrender	Salmon Arm (Shuswap)	Shuswap Branch	No Longer Wanted			Alaskan Malamute Mix	Black Brown	9 Years 3 Weeks	1 Year 6 Months	Young Adult	82.2	Male	Yes	Yes		Yes		Friend/relative - rescued/abandoned	Owner Surrender	2012-11-10	2014-05-10 13:50:00
374849	Sky	2015	Dog	Owner Surrender	RDCK Area H	Nelson Branch	Problems With Other Pets			German Shepherd / Husky	Sable / Orange Roan	9 Years 10 Months	3 Years 5 Months 3 Weeks	Young Adult	82.2	Male	No	Yes	31-Jul-2015	No		Friend/relative - rescued/abandoned	Owner Surrender	2012-02-01	2015-07-25 12:35:00
362820	Tiga	2015	Dog	Owner Surrender	Merritt	Kamloops & District Branch	Behaviour - Keeps Escaping			Rottweiler / Husky	Black / Tan	7 Years 8 Months 2 Weeks	1 Year	Young Adult	82.2	Male	Yes	Yes		Yes		Friend/relative - gift (adult animal)	Owner Surrender	2014-03-12	2015-03-12 12:38:00
408558	Cadbury	2016	Dog	Owner Surrender	Vernon	Kamloops & District Branch	Rescue	Treatable-Rehabilitatable	Treatable-Rehabilitatable	Labrador Retriever / Chesapeake Bay Retriever	Chocolate	10 Years 4 Months 2 Weeks	5 Years	Adult	82	Male	Yes	Yes		Yes		Animal shelter - out of province	Owner Surrender	2011-07-15	2016-07-15 13:24:00
301334	Hoss	2013	Dog	Owner Surrender	Kamloops	Kamloops & District Branch	Aggressive To Other Dogs			Akbash / Labrador Retriever	White	10 Years 7 Months	2 Years 2 Months	Adult	82	Male	Yes	Yes		No		Animal control facility / municipal pound	Owner Surrender	2011-05-01	2013-07-06 13:28:00
365353	Smarty	2015	Dog	Owner Surrender	Kamloops	Kamloops & District Branch	Landlord Does Not Allow Pets			German Shepherd / Husky	Tri Color / White	11 Years 4 Months 1 Week	4 Years 8 Months 3 Weeks	Adult	81.4	Female	Yes	Yes	21-Jan-2011	Yes		Breeder - online ad	Owner Surrender	2010-07-21	2015-04-13 11:21:00
432000	Keenin	2017	Dog	Owner Surrender	Cowichan Valley Regional District	Cowichan & District Branch	Behaviour - Too Active	Treatable-Rehabilitatable	Treatable-Rehabilitatable	German Shepherd Mix	White / Tan	6 Years 3 Weeks	1 Year 6 Months	Young Adult	81	Male	No	Yes	11-May-2017	No		Friend/relative - rescued/abandoned	Owner Surrender	2015-11-08	2017-05-08 10:24:00
351786	Hemi	2014	Dog	Owner Surrender	Kamloops	Kamloops & District Branch	Cant Afford			Labrador Retriever / Pit Bull Terrier	Blonde	9 Years 1 Week	2 Years	Adult	81	Male	Yes	Yes		Yes		Friend/relative - rescued/abandoned	Owner Surrender	2012-11-18	2014-11-18 13:13:00
348159	Ry	2014	Dog	Owner Surrender	Campbell River	Parksville-Qualicum Beach & District Branch	Rescue			German Shepherd Mix	Tri Color	9 Years 7 Months 3 Weeks	2 Years 6 Months	Adult	81	Male	Yes	Yes		Yes		Animal rescue - other in BC	Owner Surrender	2012-04-08	2014-10-08 15:13:00
331034	Dolly	2014	Dog	Owner Surrender	Kamloops	Kamloops & District Branch	Owner Sick			Border Collie / Bernese Mountain Dog	Black / White	11 Years 3 Weeks	3 Years 5 Months	Adult	81	Female	Yes	Yes		Yes		Breeder - online ad	Owner Surrender	2010-11-10	2014-04-12 11:10:00
347222	Diesel	2014	Dog	Owner Surrender	Vernon	Vernon & District Branch	Other			Rottweiler Mix	Black Brown	9 Years 2 Months	2 Years	Adult	80.8	Male	No	Yes	10-Dec-2014	No		Stray	Owner Surrender	2012-09-30	2014-09-30 14:39:00
366426	Kable	2015	Dog	Owner Surrender	Cowichan (Res)	Cowichan & District Branch	No Longer Wanted			Rottweiler / Pit Bull Terrier	Charcoal / Tan	7 Years 7 Months	11 Months 3 Weeks	Young Adult	80.6	Male	No	Yes	11-May-2015	No		Friend/relative - from planned litter	Owner Surrender	2014-04-28	2015-04-24 10:08:00
403924	Tika	2016	Dog	Owner Surrender	Merritt	Kamloops & District Branch	Found Abandoned			Labrador Retriever Mix	Black	9 Years 6 Months 1 Week	4 Years	Adult	80.6	Female	No	Yes	31-May-2016	No		Animal control facility / municipal pound	Owner Surrender	2012-05-24	2016-05-24 11:16:00
408096	George	2016	Dog	Owner Surrender	Vernon	Vernon & District Branch	Separation Anxiety	Treatable-Rehabilitatable	Treatable-Rehabilitatable	American Staffordshire Terrier / Boxer	Brindle / White	8 Years 4 Months 3 Weeks	3 Years	Young Adult	80.3	Male	Yes	Yes		Yes		Friend/relative - gift (adult animal)	Owner Surrender	2013-07-10	2016-07-10 10:35:00
331406	Jake	2014	Dog	Owner Surrender	Kamloops	Kamloops & District Branch	Moving House			Akita Inu / Labrador Retriever	Blonde / Black	20 Years 7 Months 2 Weeks	13 Years	Senior	80.2	Female	Yes	Yes		Yes		Friend/relative - from unplanned litter	Owner Surrender	2001-04-17	2014-04-17 12:15:00
410432	Louie	2016	Dog	Owner Surrender	Campbell River	Campbell River Branch	Landlord Does Not Allow Pets	Treatable-Manageable	Treatable-Manageable	Labrador Retriever Mix	Black	6 Years 9 Months 3 Weeks	1 Year 6 Months	Adult	80.1	Male	No	Yes	9-Aug-2016	No		Friend/relative - from unplanned litter	Owner Surrender	2015-02-05	2016-08-05 11:04:00
438755	Si	2017	Dog	Owner Surrender	Nanaimo - Regional District	Parksville-Qualicum Beach & District Branch	Behaviour - Keeps Escaping	Treatable-Rehabilitatable	Treatable-Rehabilitatable	Labrador Retriever Mix	Black / White	8 Years 10 Months	4 Years 6 Months	Adult	80.06	Male	Yes	Yes		Yes		Animal control facility / municipal pound	Owner Surrender	2013-01-26	2017-07-26 10:26:00
439188	Willis	2017	Dog	Owner Surrender	150 Mile House - Crd F	Kamloops & District Branch	Death Of Owner	Treatable-Rehabilitatable	Treatable-Rehabilitatable	Rottweiler / Doberman	Black / Tan Points	12 Years 4 Months (approx)	8 Years	Senior	80	Male	No	Yes	9-Aug-2017	No		Friend/relative - rescued/abandoned	Owner Surrender	2009-07-30	2017-07-30 13:00:00
333054	Nash	2014	Dog	Owner Surrender	Queen Charlotte	Cowichan & District Branch	Too Many Dogs			Siberian Husky / Pit Bull Terrier	Silver / Black	8 Years 11 Months 3 Weeks	1 Year 5 Months	Young Adult	80	Female	No	Yes	12-May-2014	No		Friend/relative - from planned litter	Owner Surrender	2012-12-07	2014-05-07 12:20:00
345242	Blue	2014	Dog	Owner Surrender	Dawson Creek	South Peace Branch	Cant Afford			Border Collie / Husky	Black / White	11 Years 2 Months 2 Weeks	3 Years 11 Months 4 Weeks	Adult	80	Female	Yes	Yes		Yes		Free - online ad	Owner Surrender	2010-09-11	2014-09-10 15:45:00
333790	Herbie	2014	Dog	Owner Surrender	Dawson Creek	South Peace Branch	Other			Border Collie / Husky	White / Black	8 Years 6 Months 2 Weeks	1 Year	Young Adult	80	Male	Yes	Yes		Yes		Stray	Owner Surrender	2013-05-15	2014-05-15 16:50:00
334912	Roxy	2014	Dog	Owner Surrender	Vernon	Vernon & District Branch	Other			Schnauzer, Giant Mix	Black	10 Years 6 Months	3 Years	Young Adult	80	Female	No	Yes	15-Jul-2014	No		Residence - abandoned	Owner Surrender	2011-05-28	2014-05-28 12:35:00
333543	Benny	2014	Dog	Owner Surrender	Nelson City	Nelson Branch	Other			Doberman	Black / Tan	11 Years 2 Weeks	3 Years 5 Months 4 Weeks	Young Adult	80	Male	Yes	Yes		No		Breeder - newspaper ad	Owner Surrender	2010-11-14	2014-05-13 13:38:00
412147	Sarge	2016	Dog	Owner Surrender	Kamloops	Kamloops & District Branch	Rescue	Healthy	Healthy	American Staffordshire Terrier Mix	Blue / White	6 Years 9 Months 1 Week	1 Year 6 Months	Adult	80	Male	Yes	Yes		Yes		Animal shelter - out of province	Owner Surrender	2015-02-23	2016-08-23 13:46:00
308585	Ice	2014	Dog	Owner Surrender	Parksville	Parksville-Qualicum Beach & District Branch	Vet Costs			Labrador Retriever Mix	Blonde	17 Years 2 Months 2 Weeks	9 Years 3 Months 3 Weeks	Adult	80	Female	Yes	Yes		No		Friend/relative - rescued/abandoned	Agency / Shelter	2004-09-17	2014-01-07 11:06:00
339602	Josie	2016	Dog	Owner Surrender	Kamloops	Kamloops & District Branch	Other			Anatolian Shepherd / Mastiff	Cream / Black	8 Years 3 Months 4 Weeks	3 Years 4 Months 3 Weeks	Young Adult	80	Female	Yes	Yes		Yes			Stray	2013-08-02	2016-12-29 15:24:00
265376	Delta	2015	Dog	Owner Surrender	Vernon	Vernon & District Branch	Owner Had Debilitating Injury			Coonhound Mix	Brindle	13 Years 7 Months	7 Years 1 Month 1 Week	Adult	80	Female	Yes	Yes		Yes			Stray	2008-04-27	2015-06-04 13:12:00
440770	Lewis	2017	Puppy	Owner Surrender	qathet Regional District	Powell River & District Branch	Too Many Dogs	Treatable-Rehabilitatable	Treatable-Rehabilitatable	Pit Bull Terrier Mix	Black / White	4 Years 6 Months 2 Weeks	3 Months 1 Week	Puppy	8.97	Male	Yes	Yes		No		Offspring of my own pet - unplanned litter	Owner Surrender	2017-05-11	2017-08-18 11:44:00
324374	Zoey	2014	Dog	Owner Surrender	Peters (Res)	North Cariboo District Branch	Unable To Find Home			French Bulldog / Dachshund	Brown / Brindle	9 Years 3 Months 2 Weeks	1 Year 6 Months	Young Adult	8.96	Female	Yes	Yes		Yes		Breeder - posted flyer	Owner Surrender	2012-08-14	2014-02-14 15:00:00
368223	Oakley	2015	Puppy	Owner Surrender	Montrose	West Kootenay & District Branch	Too Many Dogs	Healthy	Healthy	Boxer / Border Collie	White / Black	6 Years 7 Months	2 Weeks	Puppy	8.96	Male	No	No		No			Owner Surrender	2015-04-26	2015-05-14 16:06:00
479395	Odin	2019	Dog	Owner Surrender	Prince George	North Cariboo District Branch	Home - Children Not Ready/Not Good With Pet	Healthy	Healthy	Mini Pinscher / Dachshund	Black / White Merle	4 Years 10 Months 2 Weeks	2 Years 2 Months	Young Adult	8.91	Male	Yes	Yes		Yes		Offspring of my own pet - unplanned litter	Stray	2017-01-17	2019-03-21 16:30:00
291986	Skeeter	2013	Dog	Owner Surrender	Abbotsford	Abbotsford Branch	No Time			Schnauzer, Miniature Mix	Black / Grey	10 Years 8 Months 2 Weeks	1 Year 11 Months 2 Weeks	Young Adult	8.9	Male	Yes	Yes		No		Friend/relative - from unplanned litter	Owner Surrender	2011-03-13	2013-03-01 12:28:00
473275	Huntley	2018	Dog	Owner Surrender	Vernon	Vernon & District Branch	No Time For Pet/Pet Is Too Much Responsibility	Treatable-Rehabilitatable	Treatable-Rehabilitatable	Fox Terrier, Smooth	White / Black	4 Years 1 Month 2 Weeks	11 Months 3 Weeks	Young Adult	8.9	Male	No	Yes	19-Oct-2018	No		Breeder - newspaper ad	Owner Surrender	2017-10-17	2018-10-12 13:52:00
432469	Mandy	2017	Dog	Owner Surrender	Kelowna	Kelowna Branch	Behaviour - Too Active	Healthy	Healthy	Beagle Mix	Tri Color	5 Years 2 Weeks	6 Months	Young Adult	8.9	Female	No	Yes	16-May-2017	No		Breeder - online ad	Owner Surrender	2016-11-12	2017-05-12 13:29:00
484150	Dory	2019	Dog	Owner Surrender	Maple Ridge	Maple Ridge Branch	Life Change - New Baby/Divorce/Relation Split/etc.	Treatable-Rehabilitatable	Treatable-Rehabilitatable	Jack Russell Terrier Mix	White / Brown	6 Years 2 Months (approx)	3 Years 6 Months	Adult	8.9	Female	Yes	Yes		Yes		Breeder - online ad	Owner Surrender	2015-09-30	2019-03-30 13:50:00
454440	Charlie	2018	Dog	Owner Surrender	Vancouver	West Vancouver Branch	Behaviour - Housetraining/Spraying/Marking Issues	Treatable-Rehabilitatable	Treatable-Rehabilitatable	Cavalier King Charles Spaniel / Pomeranian	White / White	11 Years 2 Months 1 Week	7 Years 4 Months 3 Weeks	Adult	8.9	Male	Yes	Yes	8-Jan-2014	Yes			Owner Surrender	2010-09-19	2018-02-11 13:04:00
365983	Caju	2015	Dog	Owner Surrender	Vancouver	Vancouver Branch	No Time			Shih Tzu Mix	White / Buff	11 Years 7 Months 1 Week	5 Years	Adult	8.9	Female	Yes	Yes		Yes		Breeder - online ad	Owner Surrender	2010-04-19	2015-04-19 15:47:00
252208	Rusty	2011	Dog	Owner Surrender	Salmon Arm (Shuswap)	Shuswap Branch	Other			Jack Russell Terrier Mix	White / Rust	11 Years 4 Weeks	1 Year	Adult	8.9	Male	No	Yes	22-Nov-2011	No		Stray	Owner Surrender	2010-11-03	2011-11-03 13:13:00
367129	Kia	2015	Dog	Owner Surrender	Victoria	Victoria Branch	Rescue			Chihuahua Mix	Red	7 Years 6 Months 4 Weeks	1 Year	Adult	8.9	Female	Yes	Yes		Yes			Owner Surrender	2014-05-02	2015-05-02 11:49:00
367130	Charles	2015	Dog	Owner Surrender	Victoria	Victoria Branch	Rescue			Cocker Spaniel Mix	Red	9 Years 9 Months 3 Weeks	3 Years 2 Months 3 Weeks	Senior	8.9	Male	Yes	Yes		Yes			Owner Surrender	2012-02-10	2015-05-02 11:49:00
436283	Popcorn	2017	Dog	Owner Surrender	Nanaimo	Nanaimo & District Branch	Owner Sick	Unhealthy-Untreatable	Unhealthy-Untreatable	Shih Tzu Mix	White	12 Years	12 Years	Senior	8.9	Male	Yes	Yes		Yes		Friend/relative - gift (adult animal)	Owner Surrender	2005-06-24	2017-06-24 12:41:00
307050	Suzie-Q aka Sadie	2013	Puppy	Owner Surrender	Penticton	South Okanagan/Similkameen Branch	Owner Sick			Border Collie / German Shepherd	Black / White	8 Years 6 Months 1 Week	3 Months	Puppy	8.9	Female	Yes	Yes		No		Breeder - posted flyer	Owner Surrender	2013-05-24	2013-08-28 11:03:00
356571	Christina	2015	Puppy	Owner Surrender	Chilliwack	Chilliwack Branch	Cant Afford			German Shepherd / Labrador Retriever	Black	7 Years 2 Months 1 Week	4 Months	Puppy	8.9	Female	No	No		No		Offspring of my own pet - planned litter	Owner Surrender	2014-09-19	2015-01-19 11:34:00
330270	Jack( Loki )	2014	Puppy	Owner Surrender	Abbotsford	Abbotsford Branch	Unwanted Litter			Catahoula Leopard Dog / Mastiff	Black Brindle / White	7 Years 10 Months 2 Weeks	2 Months 3 Weeks	Puppy	8.9	Male	Yes	Yes		No		Animal rescue - other in BC	Owner Surrender	2014-01-11	2014-04-02 15:09:00
330271	Milo	2014	Puppy	Owner Surrender	Abbotsford	Abbotsford Branch	Unwanted Litter			Catahoula Leopard Dog / Mastiff	Tan / Black	7 Years 10 Months 2 Weeks	2 Months 3 Weeks	Puppy	8.9	Male	No	No		No		Animal rescue - other in BC	Owner Surrender	2014-01-11	2014-04-02 15:09:00
446813	Miya	2017	Puppy	Owner Surrender	Bella Coola	Williams Lake & District Branch	Abandoned By A Friend Or Relative	Treatable-Rehabilitatable	Treatable-Rehabilitatable	German Shepherd Mix	Brown / Black	4 Years 3 Months 1 Week	2 Months	Puppy	8.9	Female	Yes	Yes		No		Friend/relative - rescued/abandoned	Owner Surrender	2017-08-24	2017-10-24 09:31:00
287353	Lucy	2012	Puppy	Owner Surrender	Salmon Arm (Shuswap)	Shuswap Branch	Unwanted Litter			Pit Bull Terrier / Belgian Shepherd - Malinois	Black / White	9 Years 1 Month 3 Weeks	2 Months 2 Weeks	Puppy	8.9	Female	No	Yes	20-Dec-2012	No			Owner Surrender	2012-10-05	2012-12-19 13:16:00
443959	Bear	2017	Puppy	Owner Surrender	Squamish	West Vancouver Branch	Unwanted Litter	Treatable-Rehabilitatable	Treatable-Rehabilitatable	Great Pyrenees / Saint Bernard	Chocolate / White	4 Years 4 Months 1 Week	2 Months	Puppy	8.9	Male	No	Yes	10-Oct-2017	No		Offspring of my own pet - unplanned litter	Owner Surrender	2017-07-20	2017-09-21 13:50:00
503455	Ace	2019	Puppy	Owner Surrender	Trail	West Kootenay & District Branch	Too Many Animals	Healthy	Healthy	Labrador Retriever / Border Collie	Black	2 Years 2 Months	2 Months 1 Week	Puppy	8.9	Male	Yes	Yes		No		Offspring of my own pet - unplanned litter	Owner Surrender	2019-09-30	2019-12-10 13:47:00
428579	Rosie	2017	Puppy	Owner Surrender	Anahim Lake - Crd K	Williams Lake & District Branch	No Time	Treatable-Rehabilitatable	Treatable-Rehabilitatable	Border Collie / German Shepherd	Blonde / White	4 Years 11 Months 1 Week	3 Months	Puppy	8.9	Female	Yes	Yes		No			Owner Surrender	2016-12-24	2017-03-24 12:24:00
314826	Lady Marmalade	2013	Puppy	Owner Surrender	Taylor	North Peace Branch	Abandoned By A Friend Or Relative			Cane Corso / Bernese Mountain Dog	Black	8 Years 1 Month 2 Weeks	3 Weeks	Puppy	8.9	Female	No	yes	14-Mar-2014	No			Owner Surrender	2013-10-14	2013-11-06 13:10:00
419052	Winter	2016	Puppy	Owner Surrender	Kelowna	Kelowna Branch	Found Abandoned	Healthy	Healthy	Labrador Retriever / Husky	Blonde / White	5 Years 2 Months 3 Weeks	2 Months	Puppy	8.9	Male	No	Yes	10-Nov-2016	No		Stray	Owner Surrender	2016-09-05	2016-11-07 10:08:00
290591	Sasha	2013	Puppy	Owner Surrender	Port Alberni	Alberni-Clayoquot Branch	Other			Saint Bernard / Mastiff	Red Gold / White	9 Years 3 Weeks	3 Months	Puppy	8.9	Female	No	yes	22-Feb-2013	No		Friend/relative - from unplanned litter	Owner Surrender	2012-11-07	2013-02-07 11:20:00
484585	Soup	2019	Puppy	Owner Surrender	Vancouver	Vancouver Branch	Behaviour - Growls/Lunges/Claws/Hisses At People	Treatable-Manageable	Treatable-Rehabilitatable	Border Collie / Australian Shepherd	Black / White	7 Months 3 Weeks (approx)	3 Months 4 Weeks	Puppy	8.89	Male	No	No		No		Breeder - online ad	Owner Surrender	2018-12-07	2019-04-06 12:03:00
319462	Pip	2014	Puppy	Owner Surrender	Slocan Valley	Nelson Branch	Unwanted Litter			Labrador Retriever / German Shepherd	Blonde	8 Years 1 Week	1 Month 2 Weeks	Puppy	8.83	Male	Yes	Yes		No		Offspring of my own pet - unplanned litter	Owner Surrender	2013-11-19	2014-01-03 12:12:00
419517	Leonard	2016	Puppy	Owner Surrender	Victoria	Victoria Branch	Landlord Does Not Allow Pets	Treatable-Rehabilitatable	Treatable-Rehabilitatable	Labrador Retriever / Shar-Pei	Black / Grey	5 Years 2 Months 3 Weeks	2 Months 1 Week	Puppy	8.81	Male	No	Yes	15-Nov-2016	No		Animal rescue - other in BC	Owner Surrender	2016-09-04	2016-11-13 09:52:00
339309	Socks	2014	Dog	Owner Surrender	Abbotsford	Abbotsford Branch	Problems With Other Pets			Shih Tzu / Japanese Chin	Grey	7 Years 1 Week	7 Years	Adult	8.8	Male	Yes	Yes		Yes		Offspring of my own pet - planned litter	Owner Surrender	2007-07-12	2014-07-12 12:43:00
502626	Cindy	2019	Dog	Owner Surrender	Agassiz	Chilliwack Branch	Moving/Evicted - Cant Take Pet Where Owner Going	Treatable-Rehabilitatable	Treatable-Rehabilitatable	Shih Tzu / Pug	Black	10 Years (approx)	10 Years	Senior	8.8	Female	No	No		No		Offspring of my own pet - unplanned litter	Owner Surrender	2009-11-28	2019-11-28 13:17:00
447983	Koda	2017	Dog	Owner Surrender	Port Hardy	Comox Valley & District Branch	No Longer Wanted	Treatable-Rehabilitatable	Treatable-Rehabilitatable	Terrier Mix	Black / Brown	4 Years 9 Months 3 Weeks	9 Months	Young Adult	8.8	Male	No	Yes	9-Nov-2017	No		Free - newspaper ad	Owner Surrender	2017-02-06	2017-11-06 12:21:00
374570	Buddy	2015	Dog	Owner Surrender	Victoria	Victoria Branch	Moving House			Dachshund, Short-haired Mix	Tan	14 Years 4 Months 1 Week	8 Years	Young Adult	8.8	Male	Yes	Yes		Yes		Animal control facility / municipal pound	Owner Surrender	2007-07-22	2015-07-22 14:41:00
317919	Jack	2013	Dog	Owner Surrender	Burnaby	Burnaby Branch	Moving House			Cavalier King Charles Spaniel / Chihuahua	Blonde	10 Years 3 Weeks	2 Years 1 Month	Adult	8.8	Male	No	Yes	12-Dec-2013	No		Breeder - online ad	Owner Surrender	2011-11-07	2013-12-09 12:19:00
284712	Milk*in Foster*	2012	Dog	Owner Surrender	Burnaby	Vancouver Branch	Cant Afford			Shih Tzu / Lhasa Apso	White / Grey	11 Years 2 Weeks	2 Years	Adult	8.8	Female	Yes	Yes		No		Friend/relative - from unplanned litter	Owner Surrender	2010-11-16	2012-11-16 13:18:00
216514	Chester	2010	Dog	Owner Surrender	Kelowna	Kelowna Branch	Found Abandoned			Lhasa Apso / Poodle Miniature	Charcoal / White	17 Years 1 Month 3 Weeks	6 Years	Adult	8.8	Male	Yes	Yes		No		Animal control facility / municipal pound	Owner Surrender	2004-10-07	2010-10-07 12:45:00
482357	Jack	2019	Dog	Owner Surrender	Kelowna	Kelowna Branch	Moving/Evicted - Cant Find Pet Friendly Housing	Healthy	Healthy	Jack Russell Terrier Mix	Tri Color	3 Years 8 Months 4 Weeks	1 Year	Adult	8.8	Male	Yes	Yes		Yes		Breeder - online ad	Owner Surrender	2018-03-02	2019-03-02 13:23:00
500554	Lily	2019	Dog	Owner Surrender	Vancouver	Vancouver Branch	Moving/Evicted - Cant Take Pet Where Owner Going	Treatable-Rehabilitatable	Treatable-Rehabilitatable	Shih Tzu Mix	Black / White	13 Years 10 Months	11 Years 9 Months	Senior	8.8	Female	Yes	Yes		Yes		Pet Store - Independent	Owner Surrender	2008-01-29	2019-10-29 14:54:00
233920	Sparky	2011	Dog	Owner Surrender	Penelakut (Res)	South Okanagan/Similkameen Branch	Too Many Dogs			Shih Tzu Mix	Cream / White	15 Years 6 Months 2 Weeks	4 Years 11 Months 3 Weeks	Senior	8.8	Male	Yes	Yes		Yes		Stray	Owner Surrender	2006-05-16	2011-05-09 15:56:00
368180	Piper	2015	Dog	Owner Surrender	Pitt Meadows	Maple Ridge Branch	Other			Shih Tzu / Cocker Spaniel	Black / Tan	8 Years 1 Week	8 Years	Senior	8.8	Female	Yes	Yes		Yes		Stray	Owner Surrender	2007-05-14	2015-05-14 13:35:00
274221	Scherps	2012	Dog	Owner Surrender	Prince Rupert	Prince Rupert Branch	Owner Had Debilitating Injury			Shih Tzu / Lhasa Apso	White / Black	14 Years 4 Months	5 Years	Adult	8.8	Male	Yes	Yes		No		Friend/relative - gift (adult animal)	Owner Surrender	2007-07-26	2012-07-26 14:30:00
379757	Marlow	2015	Dog	Owner Surrender	Victoria	Victoria Branch	Separation Anxiety			Fox Terrier Mix	White / Brown	16 Years 2 Months 2 Weeks	9 Years 11 Months 4 Weeks	Senior	8.8	Male	Yes	Yes		Yes		Animal shelter - other in BC	Owner Surrender	2005-09-13	2015-09-11 15:14:00
351393	Shakira	2014	Dog	Owner Surrender	Nanaimo	Parksville-Qualicum Beach & District Branch	Other			Chihuahua / Bichon Frise	Tan	14 Years 2 Weeks	7 Years	Adult	8.8	Female	Yes	Yes		Yes		Friend/relative - from planned litter	Owner Surrender	2007-11-13	2014-11-13 14:10:00
406904	Daisy	2016	Dog	Owner Surrender	Nanaimo	Nanaimo & District Branch	Divorce			Dachshund / Mini Pinscher	Red Brown	9 Years 5 Months	4 Years	Adult	8.8	Female	No	Yes	5-Jul-2016	No		Animal shelter - other in BC	Owner Surrender	2012-06-26	2016-06-26 11:56:00
244457	Gunner	2011	Dog	Owner Surrender	Nanaimo	Nanaimo & District Branch	Vet Costs			Shiba Inu Mix	Red / Black	13 Years 3 Months 1 Week	2 Years 11 Months 3 Weeks	Adult	8.8	Male	Yes	Yes		No		Found abandoned	Owner Surrender	2008-08-23	2011-08-17 16:21:00
472883	Panda	2018	Dog	Owner Surrender	Nanaimo	Nanaimo & District Branch	No Time For Pet/Pet Is Too Much Responsibility	Treatable-Rehabilitatable	Treatable-Rehabilitatable	Shih Tzu Mix	Black / White	10 Years 1 Week	10 Years	Senior	8.8	Male	Yes	Yes		Yes		Breeder - online ad	Owner Surrender	2008-10-06	2018-10-06 13:37:00
334940	Buddy	2014	Dog	Owner Surrender	Fort St. John	North Peace Branch	Death Of Owner			Shiba Inu Mix	Tan	13 Years 1 Week (approx)	12 Years 11 Months 4 Weeks	Senior	8.8	Male	Yes	Yes		Yes		Free - newspaper ad	Owner Surrender	2001-05-28	2014-05-27 14:24:00
370107	Petey - Pending Adoption	2015	Puppy	Owner Surrender	Kamloops	Kamloops & District Branch	Unable To Find Home			Bullmastiff / Golden Retriever	Black	6 Years 7 Months 3 Weeks	1 Month 3 Weeks	Puppy	8.8	Male	No	Yes	8-Jun-2015	No		Offspring of my own pet - unplanned litter	Owner Surrender	2015-04-09	2015-06-04 12:33:00
477956	Tucker	2018	Puppy	Owner Surrender	RDCK Area J	West Kootenay & District Branch	Unwanted Litter	Healthy	Healthy	Bernese Mountain Dog / Australian Shepherd	Brown / Red Merle	3 Years 1 Month	1 Month 3 Weeks	Puppy	8.8	Male	No	No		No			Owner Surrender	2018-10-26	2018-12-21 15:41:00
377800	George	2015	Puppy	Owner Surrender	Anahim Lake - Crd K	Williams Lake & District Branch	Vet Costs	Treatable-Rehabilitatable	Healthy	Husky / German Shepherd	Black / Tan	6 Years 6 Months	2 Months 4 Weeks		8.8	Male	No	Yes	27-Aug-2015	No			Owner Surrender	2015-05-25	2015-08-22 13:39:00
277513	Pup7 Jack	2012	Puppy	Owner Surrender	Chilliwack	Chilliwack Branch	Abandoned By A Friend Or Relative			German Shepherd / Labrador Retriever	Brown	9 Years 4 Months 3 Weeks	1 Month 3 Weeks	Puppy	8.8	Male	No	yes	3-May-2013	No		Friend/relative - from unplanned litter	Owner Surrender	2012-07-06	2012-08-28 13:31:00
287646	Harmony	2012	Puppy	Owner Surrender	Victoria	Victoria Branch	Too Many Dogs			Labrador Retriever / German Shepherd	Black / Tan	9 Years 2 Months	3 Months	Puppy	8.8	Female	No	yes	8-Jan-2013	No		Animal rescue - other in BC	Owner Surrender	2012-09-27	2012-12-27 11:49:00
486068	Smooch	2019	Puppy	Owner Surrender	Nanaimo	Nanaimo & District Branch	Cant Focus On Pets Medical Needs (Not Due To Cost)	Treatable-Rehabilitatable	Treatable-Rehabilitatable	Bullmastiff	Fawn	2 Years 9 Months	1 Month 4 Weeks	Puppy	8.8	Female	Yes	Yes		Yes		Breeder - Canadian Kennel Club	Owner Surrender	2019-02-28	2019-04-27 10:13:00
175431	Persia	2009	Puppy	Owner Surrender	Salmon Arm (Shuswap)	Shuswap Branch	Too Many Dogs			Border Collie / Labrador Retriever	Black / White	12 Years 4 Months 2 Weeks	1 Month 1 Week	Puppy	8.8	Female	No	Yes	29-Sep-2009	No			Owner Surrender	2009-07-11	2009-08-18 11:59:00
175433	Porsche	2009	Puppy	Owner Surrender	Salmon Arm (Shuswap)	Shuswap Branch	Too Many Dogs			Border Collie / Labrador Retriever	Black	12 Years 4 Months 2 Weeks	1 Month 1 Week	Puppy	8.8	Female	No	Yes	29-Sep-2009	No			Owner Surrender	2009-07-11	2009-08-18 11:59:00
492577	Miller	2019	Puppy	Owner Surrender	Osoyoos	West Kootenay & District Branch	Unwanted Litter	Healthy	Healthy	German Shepherd Mix	Brown	2 Years 6 Months 2 Weeks	2 Months	Puppy	8.8	Male	No	Yes	16-Aug-2019	No		Offspring of my own pet - unplanned litter	Owner Surrender	2019-05-15	2019-07-17 16:38:00
277070	Lita	2012	Puppy	Owner Surrender	Kelowna	Kelowna Branch	Too Many Dogs			Labrador Retriever / Husky	Black	9 Years 6 Months 1 Week	2 Months 4 Weeks	Puppy	8.8	Female	Yes	Yes		No		Animal rescue - other in BC	Owner Surrender	2012-05-24	2012-08-23 14:48:00
268039	Dominoe (dolly)	2012	Puppy	Owner Surrender	Salmon Arm (Shuswap)	Shuswap Branch	Unwanted Litter	Healthy	Healthy	Shar-Pei / Labrador Retriever	Black / White	9 Years 7 Months 2 Weeks	1 Month 1 Week	Puppy	8.8	Female	Yes	Yes		No		Friend/relative - from unplanned litter	Owner Surrender	2012-04-13	2012-05-25 12:29:00
268041	Yatzee	2012	Puppy	Owner Surrender	Salmon Arm (Shuswap)	Shuswap Branch	Unwanted Litter			Shar-Pei / Labrador Retriever	Black / Tan	9 Years 7 Months 2 Weeks	1 Month 1 Week	Puppy	8.8	Male	No	Yes	13-Jun-2012	No			Owner Surrender	2012-04-13	2012-05-25 12:29:00
460307	Logan	2018	Puppy	Owner Surrender	Maple Ridge	Maple Ridge Branch	No Time For Pet/Pet Is Too Much Responsibility	Healthy	Healthy	Labrador Retriever Mix	Yellow	3 Years 8 Months 4 Weeks	2 Months	Puppy	8.8	Male	Yes	Yes		No		Friend/relative - from unplanned litter	Owner Surrender	2018-03-03	2018-05-05 12:13:00
388285	Eva	2015	Puppy	Owner Surrender	Anahim Lake - Crd K	Williams Lake & District Branch	Too Many Dogs			Pit Bull Terrier Mix	Fawn	6 Years 2 Months 1 Week	3 Months	Puppy	8.8	Female	Yes	Yes		No			Owner Surrender	2015-09-18	2015-12-18 14:33:00
316163	Spirit	2013	Puppy	Owner Surrender	Port Alberni	Alberni-Clayoquot Branch	Other			Labrador Retriever Mix	Black / Red Gold	8 Years 1 Month 3 Weeks	1 Month 3 Weeks	Puppy	8.8	Female	Yes	Yes		No			Owner Surrender	2013-10-04	2013-11-27 09:48:00
316164	Tala	2013	Puppy	Owner Surrender	Port Alberni	Alberni-Clayoquot Branch	Other			Labrador Retriever Mix	Tan	8 Years 2 Months	1 Month 4 Weeks	Adult	8.8	Female	Yes	Yes		Yes			Owner Surrender	2013-09-29	2013-11-27 09:48:00
441527	Charlie	2017	Puppy	Owner Surrender	Nanaimo	Nanaimo & District Branch	Rescue	Treatable-Rehabilitatable	Treatable-Rehabilitatable	German Shepherd / Labrador Retriever	Black / Tan	4 Years 5 Months	1 Month 3 Weeks	Puppy	8.8	Male	Yes	Yes		No		Free - online ad	Owner Surrender	2017-06-29	2017-08-25 14:11:00
488486	Tyson	2019	Dog	Owner Surrender	Victoria	Victoria Branch	Life Change-Human Illness/Injury/CareHome/Hospital	Treatable-Manageable	Treatable-Manageable	Shih Tzu Mix	Black / White	15 Years 6 Months	13 Years	Senior	8.75	Male	Yes	Yes		Yes		Animal rescue - out of province	Owner Surrender	2006-05-28	2019-05-28 14:54:00
226522	Chatam	2011	Puppy	Owner Surrender	Victoria	Victoria Branch	Too Many Dogs			German Shepherd Mix	White / Black	11 Years 1 Month 3 Weeks	4 Months	Puppy	8.72	Male	No	Yes	9-Feb-2011	No		Animal shelter - other in BC	Owner Surrender	2010-10-04	2011-02-04 10:26:00
427098	Mac	2017	Dog	Owner Surrender	*Other - Outside Of Province	Kamloops & District Branch	Rescue	Healthy	Healthy	Mini Australian Shepherd / Corgi	Tri Color / Spotted	6 Years 7 Months 4 Weeks	1 Year 11 Months	Adult	8.7	Male	Yes	Yes		Yes		Animal rescue - out of province	Owner Surrender	2015-04-02	2017-03-05 16:15:00
306743	Happy	2013	Dog	Owner Surrender	Burnaby	Burnaby Branch	Moving House			Shih Tzu / Havanese	Black / White	12 Years 9 Months	4 Years 6 Months	Adult	8.7	Male	No	Yes	3-Sep-2013	No		Pet Store - Independent	Owner Surrender	2009-02-25	2013-08-25 11:08:00
263036	Harrison*in Foster*	2012	Dog	Owner Surrender	Salmon Arm (Shuswap)	Shuswap Branch	Rescue			Jack Russell Terrier Mix	White / Brown	1 Year 1 Month	9 Months 3 Weeks	Young Adult	8.7	Male	Yes	Yes		No		Friend/relative - rescued/abandoned	Owner Surrender	2011-06-03	2012-03-24 13:32:00
430013	Brigitte (formerly Bubbles)	2017	Dog	Owner Surrender	Salmon Arm (Shuswap)	Shuswap Branch	Other	Healthy	Healthy	Shetland Sheepdog Mix	White / Brown	5 Years 7 Months 2 Weeks	1 Year	Adult	8.7	Female	No	Yes	20-Apr-2017	No		Animal control facility / municipal pound	Owner Surrender	2016-04-12	2017-04-12 12:04:00
348111	Keeba	2014	Dog	Owner Surrender	Prince Rupert	Prince Rupert Branch	Moving House			Shih Tzu Mix	Tan / Cream	11 Years	11 Years	Senior	8.7	Male	Yes	Yes		Yes		Animal shelter - other BC SPCA shelter	Owner Surrender	2003-10-08	2014-10-08 13:10:00
312156	Harley	2013	Dog	Owner Surrender	Peace River Regional District - Area D	South Peace Branch	Other			Scottish Terrier / Schnauzer, Miniature	Black / White	8 Years 8 Months 2 Weeks	6 Months 4 Weeks	Young Adult	8.7	Male	Yes	Yes		No		Publicly posted flyer	Owner Surrender	2013-03-13	2013-10-11 12:28:00
461187	Buddy	2018	Dog	Owner Surrender	Kelowna	Kelowna Branch	No Time For Pet/Pet Is Too Much Responsibility	Treatable-Rehabilitatable	Treatable-Rehabilitatable	Pug Mix	Fawn / Black	8 Years 6 Months 2 Weeks	5 Years	Adult	8.7	Male	No	Yes	18-May-2018	No		Breeder - online ad	Owner Surrender	2013-05-16	2018-05-16 13:14:00
365781	Kurt	2015	Dog	Owner Surrender	Penticton	South Okanagan/Similkameen Branch	New Baby			Jack Russell Terrier Mix	White	13 Years 1 Month 2 Weeks	6 Years 6 Months	Adult	8.7	Male	No	Yes	22-Apr-2015	No		Friend/relative - rescued/abandoned	Owner Surrender	2008-10-17	2015-04-17 14:57:00
261578	Spruce	2012	Dog	Owner Surrender	Victoria	Victoria Branch	Too Many Dogs			Spaniel, Water / Dachshund	Black	11 Years 8 Months 3 Weeks	2 Years	Young Adult	8.7	Male	No	Yes	6-Mar-2012	No		Animal rescue - other in BC	Owner Surrender	2010-03-05	2012-03-05 15:56:00
355041	Baby	2014	Dog	Owner Surrender	Kelowna	Kelowna Branch	Attacking Livestock			Havanese / Shih Tzu	Black / White	14 Years 11 Months	8 Years	Adult	8.7	Male	Yes	Yes		Yes		Breeder - newspaper ad	Owner Surrender	2006-12-30	2014-12-30 13:12:00
484113	Ginger	2019	Dog	Owner Surrender	Maple Ridge	Maple Ridge Branch	No Time For Pet/Pet Is Too Much Responsibility	Treatable-Rehabilitatable	Treatable-Rehabilitatable	Cocker Spaniel Mix	Brown / Black	4 Years 11 Months	2 Years 2 Months 4 Weeks	Adult	8.7	Female	Yes	Yes	8-Jan-2018	Yes		Breeder - online ad	Owner Surrender	2017-01-01	2019-03-29 16:02:00
390565	Rambo	2016	Dog	Owner Surrender	Salmon Arm (Shuswap)	Shuswap Branch	Other			Pomeranian Mix	Red	13 Years 10 Months 2 Weeks	7 Years 11 Months 4 Weeks	Senior	8.7	Male	Yes	Yes		Yes		Friend/relative - from planned litter	Owner Surrender	2008-01-12	2016-01-09 13:43:00
163415	Nikko	2010	Dog	Owner Surrender	Surrey	Surrey Education & Adoption Centre	Owner Sick			Lhasa Apso Mix	White / Black	Adult	Unknown	Adult	8.7	Male	Yes	Yes		No		Breeder - newspaper ad	ACO Impound		2010-08-27 12:40:00
283783	Uni	2012	Dog	Owner Surrender	Vancouver	Vancouver Branch	Too Much Responsibility			Shih Tzu / Cairn Terrier	Grey / Grizzle	10 Years 8 Months 3 Weeks	1 Year 8 Months	Young Adult	8.7	Female	Yes	Yes		No		Friend/relative - gift (adult animal)	Owner Surrender	2011-03-06	2012-11-06 13:26:00
259613	Buddy	2012	Dog	Owner Surrender	Vancouver	Vancouver Branch	Death Of Owner			Mini Pinscher Mix	Red	18 Years 9 Months 3 Weeks	9 Years	Senior	8.7	Male	Yes	Yes		No		Friend/relative - from planned litter	Owner Surrender	2003-02-07	2012-02-07 15:36:00
464115	Chyna	2018	Dog	Owner Surrender	Nanaimo	Nanaimo & District Branch	Cant Afford Food/Grooming/General Expenses	Treatable-Rehabilitatable	Treatable-Rehabilitatable	Shih Tzu Mix	Grey / White	16 Years 8 Months 3 Weeks	13 Years 3 Months 2 Weeks	Senior	8.7	Female	Yes	Yes		Yes		Breeder - online ad	Owner Surrender	2005-03-06	2018-06-20 17:51:00
484386	Sasha	2019	Dog	Owner Surrender	Kelowna	Kelowna Branch	No Time For Pet/Pet Is Too Much Responsibility	Treatable-Rehabilitatable	Treatable-Rehabilitatable	Bichon Frise / Maltese	White	9 Years 7 Months 4 Weeks	7 Years	Adult	8.7	Female	Yes	Yes		No		Friend/relative - rescued/abandoned	Owner Surrender	2012-04-03	2019-04-03 11:54:00
356920	Joey	2015	Dog	Owner Surrender	Kamloops	Kamloops & District Branch	Divorce			Chihuahua / Jack Russell Terrier	White / Brown	14 Years 10 Months 1 Week	8 Years	Adult	8.7	Male	Yes	Yes		Yes		Friend/relative - from unplanned litter	Owner Surrender	2007-01-23	2015-01-23 13:17:00
384708	Sokka	2015	Puppy	Owner Surrender	Peace River Regional District - Area B	North Peace Branch	Too Many Dogs			German Shepherd / Labrador Retriever	Black / Tan	6 Years 2 Months 2 Weeks	1 Month 3 Weeks	Puppy	8.7	Male	No	yes	25-Feb-2016	No		Offspring of my own pet - unplanned litter	Owner Surrender	2015-09-11	2015-11-03 11:09:00
374733	Frost	2015	Puppy	Owner Surrender	Alkali Lake (res)	Williams Lake & District Branch	No Longer Wanted	Healthy	Healthy	Australian Shepherd Mix	Merle	6 Years 7 Months 1 Week	3 Months	Puppy	8.7	Female	No	Yes	6-Aug-2015	No		Offspring of my own pet - unplanned litter	Owner Surrender	2015-04-24	2015-07-24 09:33:00
279712	Riley-	2012	Puppy	Owner Surrender	Salmon Arm (Shuswap)	Shuswap Branch	Other			Maremma Sheepdog Mix	White	9 Years 3 Months	3 Weeks	Puppy	8.7	Male	No	Yes	13-Nov-2012	No			Owner Surrender	2012-08-31	2012-09-21 13:59:00
453940	Maria	2018	Puppy	Owner Surrender	RDCK Area C	East Kootenay Branch	Too Many Animals	Treatable-Rehabilitatable	Treatable-Rehabilitatable	German Shepherd / Coonhound	Brown / Black	4 Years	2 Months 1 Week	Puppy	8.7	Female	No	Yes	8-Mar-2018	No		Offspring of my own pet - unplanned litter	Owner Surrender	2017-11-26	2018-02-03 09:15:00
251088	Julie Pups - D	2011	Puppy	Owner Surrender	Victoria	Victoria Branch	No Longer Wanted			German Shepherd / Collie Smooth	Brown / Tan	10 Years 3 Months	1 Month 3 Weeks	Puppy	8.7	Female	No	Yes	26-Oct-2011	No		Animal control facility / municipal pound	Owner Surrender	2011-08-27	2011-10-22 16:41:00
495401	Sheeba	2019	Puppy	Owner Surrender	Chetwynd	South Peace Branch	Unwanted Litter	Healthy	Healthy	Labrador Retriever Mix	Black	2 Years 5 Months (approx)	1 Month 3 Weeks	Puppy	8.7	Female	No	Yes	10-Dec-2019	No		Offspring of my own pet - unplanned litter	Owner Surrender	2019-06-27	2019-08-22 14:45:00
282526	Merlin	2012	Puppy	Owner Surrender	Neskonlith (Res)	Kamloops & District Branch	Unwanted Litter			German Shepherd / Border Collie	Black / Tan	9 Years 4 Months 1 Week	3 Months	Puppy	8.7	Male	No	Yes	1-Nov-2012	No			Owner Surrender	2012-07-23	2012-10-23 14:48:00
485111	Romulus	2019	Puppy	Owner Surrender	Courtenay	Comox Valley & District Branch	Too Many Animals	Treatable-Rehabilitatable	Treatable-Rehabilitatable	German Shepherd / Labrador Retriever	Black / Black Brown	2 Years 10 Months	2 Months 1 Week	Puppy	8.7	Male	Yes	Yes		No		Offspring of my own pet - unplanned litter	Owner Surrender	2019-02-01	2019-04-12 15:54:00
287352	Sadie	2012	Puppy	Owner Surrender	Salmon Arm (Shuswap)	Shuswap Branch	Unwanted Litter			Pit Bull Terrier / Belgian Shepherd - Malinois	Brindle / White	9 Years 1 Month 3 Weeks	2 Months 1 Week	Puppy	8.7	Female	Yes	Yes		No			Owner Surrender	2012-10-08	2012-12-19 13:16:00
443962	Stark	2017	Puppy	Owner Surrender	Squamish	West Vancouver Branch	Unwanted Litter	Healthy	Healthy	Great Pyrenees / Saint Bernard	White / Black	4 Years 4 Months 1 Week	2 Months	Puppy	8.7	Female	No	Yes	11-Oct-2017	No		Friend/relative - from unplanned litter	Owner Surrender	2017-07-20	2017-09-21 13:50:00
229057	Gemma	2011	Puppy	Owner Surrender	Prince George	North Cariboo District Branch	Too Much Responsibility			Australian Shepherd / Australian Cattle Dog/Blue Heeler	Red / White Merle	11 Years 2 Months 2 Weeks	5 Months 2 Weeks	Young Adult	8.7	Female	Yes	Yes		No			Owner Surrender	2010-09-17	2011-03-09 14:38:00
274304	Hip-Hop	2012	Puppy	Owner Surrender	Pemberton	West Vancouver Branch	Rescue			Border Collie / Rottweiler	Black / Tan	9 Years 7 Months	3 Months	Puppy	8.7	Male	Yes	Yes		No		Friend/relative - rescued/abandoned	Owner Surrender	2012-04-27	2012-07-27 09:52:00
249407	April	2011	Puppy	Owner Surrender	Kelowna	Kelowna Branch	Unwanted Litter			Australian Cattle Dog/Blue Heeler Mix	White / Red Merle	10 Years 4 Months 2 Weeks	2 Months 2 Weeks	Puppy	8.7	Female	No	Yes	14-Oct-2011	No		Offspring of my own pet - unplanned litter	Owner Surrender	2011-07-16	2011-10-05 16:00:00
249409	Lola	2011	Puppy	Owner Surrender	Kelowna	Kelowna Branch	Unwanted Litter			Australian Cattle Dog/Blue Heeler Mix	Red Merle / White	10 Years 4 Months 2 Weeks	2 Months 2 Weeks	Puppy	8.7	Female	No	Yes	14-Oct-2011	No		Offspring of my own pet - unplanned litter	Owner Surrender	2011-07-16	2011-10-05 16:00:00
249410	June	2011	Puppy	Owner Surrender	Kelowna	Kelowna Branch	Unwanted Litter			Australian Cattle Dog/Blue Heeler Mix	White / Red Merle	10 Years 4 Months 2 Weeks	2 Months 2 Weeks	Puppy	8.7	Female	Yes	Yes		No		Offspring of my own pet - unplanned litter	Owner Surrender	2011-07-16	2011-10-05 16:00:00
249411	Tucker	2011	Puppy	Owner Surrender	Kelowna	Kelowna Branch	Unwanted Litter			Australian Cattle Dog/Blue Heeler Mix	White / Red Merle	10 Years 4 Months 2 Weeks	2 Months 2 Weeks	Puppy	8.7	Male	No	Yes	18-Oct-2011	No		Offspring of my own pet - unplanned litter	Owner Surrender	2011-07-16	2011-10-05 16:00:00
249412	Jazz	2011	Puppy	Owner Surrender	Kelowna	Kelowna Branch	Unwanted Litter			Australian Shepherd / Australian Cattle Dog/Blue Heeler	Orange Roan / White	10 Years 4 Months 2 Weeks	2 Months 2 Weeks	Adult	8.7	Male	Yes	Yes		No		Offspring of my own pet - unplanned litter	Owner Surrender	2011-07-16	2011-10-05 16:00:00
492576	Kone	2019	Puppy	Owner Surrender	Osoyoos	West Kootenay & District Branch	Unwanted Litter	Healthy	Healthy	German Shepherd Mix	Brown	2 Years 6 Months 2 Weeks	2 Months	Puppy	8.7	Male	Yes	Yes		No			Owner Surrender	2019-05-15	2019-07-17 16:38:00
334679	Amy Adoption Pending	2014	Puppy	Owner Surrender	Williams Lake - City Limits	Williams Lake & District Branch	Unwanted Litter			Husky / German Shepherd	Black Brown / White	7 Years 8 Months 2 Weeks	2 Months 2 Weeks	Puppy	8.7	Female	No	Yes	13-Jun-2014	No			Owner Surrender	2014-03-12	2014-05-26 09:58:00
336935	Jill	2014	Puppy	Owner Surrender	Trail	West Kootenay & District Branch	Too Many Dogs			German Shepherd Mix	Black	7 Years 7 Months	1 Month 3 Weeks	Puppy	8.7	Female	No	No		No		Offspring of my own pet - unplanned litter	Owner Surrender	2014-04-25	2014-06-18 11:18:00
399766	Rudi	2016	Puppy	Owner Surrender	R.D.K.B - Region B	West Kootenay & District Branch	Too Many Dogs			German Shepherd / Husky	Black / Tan	5 Years 9 Months 3 Weeks	1 Month 4 Weeks	Puppy	8.7	Male	No	yes	17-Jun-2017	No			Owner Surrender	2016-02-07	2016-04-04 10:07:00
399768	Tucker	2016	Puppy	Owner Surrender	R.D.K.B - Region B	West Kootenay & District Branch	Too Many Dogs			German Shepherd / Husky	Black / Tan	5 Years 9 Months 3 Weeks	1 Month 4 Weeks	Puppy	8.7	Male	No	yes	12-Oct-2016	No			Owner Surrender	2016-02-07	2016-04-04 10:07:00
442759	Taco	2017	Dog	Owner Surrender	Merritt	Kamloops & District Branch	Unable To Find Home	Healthy	Healthy	Long Hair Chihuahua / Pomeranian	Fawn	6 Years 2 Months 3 Weeks (approx)	2 Years	Adult	8.65	Male	No	No		No		Stray	Owner Surrender	2015-09-08	2017-09-08 10:48:00
257964	Lucky	2012	Dog	Owner Surrender	Blueberry River (Res)	North Peace Branch	Constable Visit			Shih Tzu Mix	Black Brown / White	13 Years 4 Months 2 Weeks	3 Years 5 Months 3 Weeks	Adult	8.64	Male	No	Yes	13-Feb-2012	No		Offspring of my own pet - unplanned litter	Owner Surrender	2008-07-17	2012-01-12 14:17:00
486069	Ellie	2019	Puppy	Owner Surrender	Nanaimo	Nanaimo & District Branch	Cant Focus On Pets Medical Needs (Not Due To Cost)	Treatable-Rehabilitatable	Treatable-Rehabilitatable	Bullmastiff Mix	Red / Black	2 Years 9 Months	1 Month 4 Weeks	Puppy	8.64	Female	Yes	Yes		Yes			Owner Surrender	2019-02-28	2019-04-27 10:13:00
159165	Sidney	2009	Dog	Owner Surrender	Prince Rupert	Prince Rupert Branch	Cant Afford			Cocker Spaniel Mix	Black / White	14 Years 8 Months 2 Weeks	2 Years	Adult	8.63	Female	Yes	Yes		No			Owner Surrender	2007-03-13	2009-03-13 16:31:00
322164	Tia	2014	Dog	Owner Surrender	Abbotsford	Abbotsford Branch	Owner Sick			Maltese / Poodle Toy	White / Tan	17 Years 11 Months 3 Weeks	10 Years 1 Month 3 Weeks	Senior	8.6	Female	Yes	Yes		Yes		Animal rescue - other in BC	Owner Surrender	2003-12-05	2014-01-30 15:59:00
368458	Mowgli	2015	Dog	Owner Surrender	Chilliwack	Chilliwack Branch	No Time			Shih Tzu / Bichon Frise	White / Tan	11 Years 6 Months 2 Weeks	5 Years	Adult	8.6	Male	Yes	Yes		Yes		Breeder - online ad	Owner Surrender	2010-05-17	2015-05-17 13:20:00
340353	Magic	2014	Dog	Owner Surrender	Cowichan Valley Regional District	Cowichan & District Branch	Too Many Dogs			French Bulldog Mix	Black / Brindle	7 Years 10 Months 1 Week	6 Months	Young Adult	8.6	Female	No	Yes	29-Jul-2014	No		Offspring of my own pet - planned litter	Owner Surrender	2014-01-22	2014-07-22 17:15:00
438773	Ben	2017	Dog	Owner Surrender	Port Alberni	Alberni-Clayoquot Branch	No Time	Healthy	Healthy	Jack Russell Terrier / Chihuahua	Brown Brindle	5 Years 4 Months	11 Months 3 Weeks	Young Adult	8.6	Male	No	Yes	3-Aug-2017	No		Friend/relative - from unplanned litter	Owner Surrender	2016-07-30	2017-07-26 11:56:00
495132	Jake	2019	Dog	Owner Surrender	Grand Forks	West Kootenay & District Branch	Home - Pet Is Showing Signs Of Stress In The Home	Treatable-Rehabilitatable	Treatable-Rehabilitatable	Wirehaired Jack Russell Mix	Apricot / White	6 Years 3 Months 1 Week	4 Years	Adult	8.6	Male	Yes	Yes		Yes		Publicly posted flyer	Owner Surrender	2015-08-20	2019-08-20 13:19:00
470655	Raven	2018	Dog	Owner Surrender	Kelowna	Kelowna Branch	Moving/Evicted - Cant Afford Pet Friendly Housing	Healthy	Healthy	Cocker Spaniel Mix	Black / White	7 Years 2 Months 3 Weeks (approx)	4 Years	Adult	8.6	Male	No	Yes	11-Sep-2018	Yes		Breeder - online ad	Owner Surrender	2014-09-08	2018-09-08 12:18:00
475186	Buddy	2018	Dog	Owner Surrender	Vernon	Vernon & District Branch	Home - Pet Is Showing Signs Of Stress In The Home	Treatable-Rehabilitatable	Treatable-Rehabilitatable	Schnauzer / Poodle	Black	16 Years 3 Weeks	13 Years	Senior	8.6	Male	Yes	Yes		Yes		Pet Store - Chain	Owner Surrender	2005-11-08	2018-11-08 14:08:00
218676	Minnie	2010	Dog	Owner Surrender	Kelowna	Kelowna Branch	Moving House			Terrier / Schnauzer, Miniature	Wheaten / Black	23 Years 1 Month	12 Years	Senior	8.6	Female	Yes	Yes		No		Animal control facility / municipal pound	Owner Surrender	1998-10-28	2010-10-28 13:27:00
397754	Mya	2016	Dog	Owner Surrender	Vernon	Vernon & District Branch	Snapping At Children	Treatable-Rehabilitatable	Treatable-Rehabilitatable	Yorkshire Terrier / Maltese	White / Apricot	8 Years 8 Months 3 Weeks	3 Years	Adult	8.6	Female	Yes	Yes		Yes		Free - online ad	Owner Surrender	2013-03-09	2016-03-09 13:46:00
253071	Buttertubs	2011	Dog	Owner Surrender	Vancouver	Vancouver Branch	Owner Sick			Jack Russell Terrier Mix	White / Black	11 Years 2 Weeks	1 Year	Adult	8.6	Male	Yes	Yes		No		Offspring of my own pet - planned litter	Owner Surrender	2010-11-15	2011-11-15 10:57:00
424259	Meko	2017	Dog	Owner Surrender	Kelowna	Kelowna Branch	Constable Visit	Treatable-Rehabilitatable	Treatable-Rehabilitatable	English Springer Spaniel Mix	White / Brown	5 Years 10 Months 1 Week (approx)	1 Year	Adult	8.6	Male	Yes	Yes		Yes		Free - online ad	Owner Surrender	2016-01-24	2017-01-24 09:59:00
363925	Dorothy (dottie)	2015	Dog	Owner Surrender	Prince George	North Cariboo District Branch	Behaviour - Keeps Escaping			Cocker Spaniel / Poodle Miniature	Black / White	8 Years 2 Months	1 Year 5 Months 3 Weeks	Young Adult	8.6	Female	Yes	Yes		Yes		Free - online ad	Owner Surrender	2013-09-27	2015-03-25 16:47:00
410892	Dexter	2016	Dog	Owner Surrender	Prince George	North Cariboo District Branch	Death Of Owner			Pomeranian / Poodle	Black	15 Years 3 Months 3 Weeks	10 Years	Adult	8.6	Male	Yes	Yes		Yes		Breeder - newspaper ad	Owner Surrender	2006-08-10	2016-08-10 12:08:00
300359	Molly	2013	Dog	Owner Surrender	Quesnel Crd A	Quesnel & District Branch	Vet Costs			Papillon / Yorkshire Terrier	White / Tan	14 Years 4 Months 3 Weeks	5 Years 11 Months 2 Weeks	Adult	8.6	Female	Yes	Yes		Yes		Found abandoned	Owner Surrender	2007-07-10	2013-06-26 08:44:00
478536	Rip	2019	Dog	Owner Surrender	Quesnel Crd A	Quesnel & District Branch	Life Change-Human Illness/Injury/CareHome/Hospital	Treatable-Rehabilitatable	Treatable-Rehabilitatable	Chihuahua Mix	Black	14 Years 1 Week	14 Years	Senior	8.6	Male	No	No		No			Owner Surrender	2005-01-03	2019-01-03 13:17:00
420101	Kona	2016	Dog	Owner Surrender	Quesnel	Quesnel & District Branch	Moving House	Treatable-Manageable	Treatable-Manageable	Pomeranian Mix	Black	12 Years 1 Week	7 Years	Adult	8.6	Male	Yes	Yes		Yes		Free - online ad	Owner Surrender	2009-11-22	2016-11-22 13:38:00
226176	Guai Guai	2011	Dog	Owner Surrender	Surrey	Surrey Education & Adoption Centre	Moving House			Schnauzer, Miniature / Poodle Miniature	Silver / Black	13 Years 10 Months 2 Weeks	3 Years 1 Week	Adult	8.6	Female	Yes	Yes		No			Owner Surrender	2008-01-17	2011-01-30 12:33:00
354640	Chanel-Rose	2014	Dog	Owner Surrender	Vancouver	Vancouver Branch	Owner Sick			Pomeranian Mix	Brown Brindle / Black Brown	14 Years 8 Months 1 Week	7 Years 9 Months	Adult	8.6	Female	No	Yes	5-Jan-2015	No		Free - online ad	Owner Surrender	2007-03-23	2014-12-23 10:29:00
260677	Aegi	2012	Dog	Owner Surrender	Vancouver	West Vancouver Branch	Other			Pomeranian Mix	Tan	18 Years 3 Months 3 Weeks	8 Years 6 Months 1 Week	Senior	8.6	Female	Yes	Yes		No		Friend/relative - from planned litter	Owner Surrender	2003-08-10	2012-02-22 16:22:00
181373	Brody	2009	Dog	Owner Surrender	Salmon Arm (Shuswap)	Shuswap Branch	Too Many Dogs			American Eskimo Mix	White	17 Years 3 Weeks	4 Years 11 Months	Young Adult	8.6	Male	No	Yes	21-Oct-2009	No			Owner Surrender	2004-11-06	2009-10-06 14:22:00
258518	Toby	2012	Dog	Owner Surrender	Victoria	Victoria Branch	Death Of Owner			Poodle Miniature / Schnauzer, Miniature	Black / Brown	10 Years 10 Months	11 Months 4 Weeks	Young Adult	8.6	Male	Yes	Yes		Yes		Breeder - online ad	Owner Surrender	2011-01-25	2012-01-24 13:48:00
258518	Toby	2015	Dog	Owner Surrender	Victoria	Victoria Branch	No Longer Wanted			Poodle Miniature / Schnauzer, Miniature	Black / Brown	10 Years 10 Months	4 Years 4 Months 4 Weeks	Young Adult	8.6	Male	Yes	Yes		Yes		Breeder - online ad	Owner Surrender	2011-01-25	2015-06-23 11:37:00
441172	Casper	2017	Dog	Owner Surrender	Campbell River	Comox Valley & District Branch	Vet Costs	Treatable-Rehabilitatable	Treatable-Rehabilitatable	Shih Tzu / Lhasa Apso	White	10 Years 3 Months 3 Weeks	6 Years 1 Week	Adult	8.6	Male	Yes	Yes		No		Animal rescue - out of province	Owner Surrender	2011-08-09	2017-08-22 14:27:00
333291	Foose	2014	Dog	Owner Surrender	Victoria	Victoria Branch	Cant Afford			Terrier / Jack Russell Terrier	Tan	17 Years 3 Months 3 Weeks	9 Years 9 Months	Senior	8.6	Male	Yes	Yes		Yes		Friend/relative - from unplanned litter	Owner Surrender	2004-08-04	2014-05-09 16:14:00
316238	Lucky	2013	Dog	Owner Surrender	Kelowna	Kelowna Branch	Cant Afford			Shih Tzu / Maltese	White	11 Years	3 Years	Adult	8.6	Male	Yes	Yes		No		Free - online ad	Owner Surrender	2010-11-30	2013-11-30 12:07:00
388181	Riley	2016	Dog	Owner Surrender	Dawson Creek	South Peace Branch	Biting	Healthy	Healthy	Australian Cattle Dog/Blue Heeler / Border Collie	Blue Merle	6 Years 1 Month 4 Weeks	7 Months 1 Week	Young Adult	8.6	Male	Yes	Yes		Yes		Friend/relative - from unplanned litter	Owner Surrender	2015-10-02	2016-05-10 12:26:00
375400	Bob	2015	Dog	Owner Surrender	Kamloops	Kamloops & District Branch	Moving House			Shih Tzu / Havanese	White	14 Years 3 Months 3 Weeks	7 Years 11 Months 3 Weeks	Senior	8.6	Male	Yes	Yes		Yes		Pet Store - Chain	Owner Surrender	2007-08-05	2015-07-31 11:10:00
364595	Coco	2019	Dog	Owner Surrender	Prince George	North Cariboo District Branch	Moving/Evicted - Cant Find Pet Friendly Housing	Treatable-Rehabilitatable	Treatable-Rehabilitatable	Jack Russell Terrier Mix	Tri Color	14 Years 7 Months 4 Weeks	12 Years 1 Month 2 Weeks	Adult	8.6	Male	Yes	Yes	4-May-2015	No		Animal rescue - other in BC	Stray	2007-04-02	2019-05-16 08:03:00
334913	Eugene	2014	Puppy	Owner Surrender	Vernon	Vernon & District Branch	Other			Schnauzer, Giant / German Shepherd	Black / Tan	7 Years 6 Months			8.6	Male	No	Yes	22-Jul-2014	No			Owner Surrender	2014-05-26	2014-05-28 12:35:00
287466	Penelope	2012	Puppy	Owner Surrender	Peace River Regional District - Area D	South Peace Branch	Moving House			Border Collie / Rottweiler	Black	9 Years 1 Week	1 Month	Puppy	8.6	Female	No	yes	3-Jun-2013	No		Offspring of my own pet - unplanned litter	Owner Surrender	2012-11-21	2012-12-21 11:44:00
482137	Bianca (Maggie)	2019	Puppy	Owner Surrender	Pemberton	Sea To Sky Branch	Cant Afford Food/Grooming/General Expenses	Treatable-Manageable	Treatable-Manageable	Pointer / German Shepherd	White	3 Years 3 Weeks	3 Months 2 Weeks	Puppy	8.6	Female	No	Yes	26-Mar-2019	No			Owner Surrender	2018-11-10	2019-02-27 13:41:00
453939	Cleiah (green Collar)	2018	Puppy	Owner Surrender	RDCK Area C	East Kootenay Branch	Too Many Animals	Healthy	Healthy	German Shepherd / Coonhound	Brown Brindle / Black	4 Years	2 Months 1 Week	Puppy	8.6	Female	No	Yes	9-Feb-2018	No		Offspring of my own pet - unplanned litter	Owner Surrender	2017-11-26	2018-02-03 09:15:00
377799	Jade	2015	Puppy	Owner Surrender	Anahim Lake - Crd K	Williams Lake & District Branch	Vet Costs	Treatable-Rehabilitatable	Healthy	Rottweiler / German Shepherd	Black / Tan	6 Years 6 Months	2 Months 4 Weeks	Puppy	8.6	Female	No	Yes	18-Sep-2015	No			Owner Surrender	2015-05-25	2015-08-22 13:39:00
374908	Wilbur	2015	Puppy	Owner Surrender	Chilliwack	Chilliwack Branch	Too Many Dogs			Labrador Retriever / Terrier	Black	6 Years 6 Months	2 Months	Young Adult	8.6	Male	Yes	yes	14-Jan-2015	No		Offspring of my own pet - unplanned litter	Owner Surrender	2015-05-26	2015-07-26 12:19:00
330269	Olive	2014	Puppy	Owner Surrender	Abbotsford	Abbotsford Branch	Unwanted Litter			Catahoula Leopard Dog / Mastiff	Brown Brindle / White	7 Years 10 Months 2 Weeks	2 Months 3 Weeks	Puppy	8.6	Female	Yes	Yes		No		Animal rescue - other in BC	Owner Surrender	2014-01-11	2014-04-02 15:09:00
239594	Pepper (was Ricky)	2011	Puppy	Owner Surrender	Prince George	Quesnel & District Branch	Cant Afford			Poodle Miniature / Australian Shepherd	Grey	10 Years 5 Months		Puppy	8.6	Male	No	yes	9-Jan-2012	No		Free - newspaper ad	Owner Surrender	2011-07-01	2011-07-05 16:34:00
132034	MacK 5	2008	Puppy	Owner Surrender	Victoria	Victoria Branch	Too Many Dogs			Labrador Retriever Mix	Gold	13 Years 8 Months	3 Months	Puppy	8.6	Female	No	Yes	2-Jul-2008	No			Owner Surrender	2008-04-01	2008-07-01 23:25:00
498243	Jack	2019	Puppy	Owner Surrender	Adams Lake (Res)	Kamloops & District Branch	Life Change-Human Illness/Injury/CareHome/Hospital	Treatable-Rehabilitatable	Treatable-Rehabilitatable	Labrador Retriever Mix	Black	2 Years 5 Months (approx)	3 Months	Puppy	8.6	Male	No	Yes	1-Oct-2019	No			Owner Surrender	2019-06-27	2019-09-27 11:41:00
454452	Frank- Pending Adoption	2018	Puppy	Owner Surrender	Bella Coola	Williams Lake & District Branch	Too Many Animals	Treatable-Rehabilitatable	Treatable-Rehabilitatable	Border Collie Mix	White / Black	4 Years	2 Months 2 Weeks		8.6	Male	No	Yes	20-Feb-2018	No		Friend/relative - from unplanned litter	Owner Surrender	2017-11-26	2018-02-11 15:32:00
233810	Axel	2011	Puppy	Owner Surrender	Savona	Kamloops & District Branch	Too Many Dogs			Australian Shepherd / Husky	Black / Tan	10 Years 8 Months	1 Month 1 Week	Puppy	8.6	Male	No	Yes	2-Jun-2011	No			Owner Surrender	2011-03-26	2011-05-07 15:29:00
429588	Pixel	2017	Puppy	Owner Surrender	Quesnel	Quesnel & District Branch	Constable Visit	Healthy	Healthy	German Shepherd / Husky	Tri Color / Tan Points	4 Years 11 Months 1 Week	3 Months 2 Weeks	Puppy	8.6	Female	Yes	Yes		Yes		Free - online ad	Owner Surrender	2016-12-23	2017-04-06 09:31:00
430539	Brandy	2017	Puppy	Owner Surrender	Kelowna	Kelowna Branch	Landlord Does Not Allow Pets	Healthy	Healthy	American Staffordshire Terrier Mix	Brindle	4 Years 10 Months 1 Week	3 Months	Puppy	8.6	Female	No	Yes	22-Apr-2017	No		Friend/relative - from unplanned litter	Owner Surrender	2017-01-20	2017-04-20 13:54:00
334681	Adam	2014	Puppy	Owner Surrender	Williams Lake - City Limits	Williams Lake & District Branch	Unwanted Litter			Husky Mix	Tri Color / White	7 Years 8 Months 2 Weeks	2 Months 2 Weeks	Puppy	8.6	Male	No	Yes	13-Jun-2014	No			Owner Surrender	2014-03-12	2014-05-26 09:58:00
431650	Watson	2017	Puppy	Owner Surrender	Victoria	Victoria Branch	Too Much Responsibility	Healthy	Treatable-Rehabilitatable	Border Collie Mix	Black	4 Years 9 Months 1 Week	2 Months 1 Week	Puppy	8.6	Male	Yes	Yes		Yes		Animal control facility / municipal pound	Owner Surrender	2017-02-21	2017-05-03 10:22:00
355749	Luna	2015	Puppy	Owner Surrender	R.D.K.B - Region A	West Kootenay & District Branch	Death Of Owner			Border Collie / Labrador Retriever	Black / White	7 Years 1 Month	2 Months 1 Week	Puppy	8.6	Female	No	Yes	21-Apr-2015	No		Friend/relative - from unplanned litter	Owner Surrender	2014-10-27	2015-01-09 10:15:00
314857	Luna	2013	Puppy	Owner Surrender	Trail	West Kootenay & District Branch	Unwanted Litter			German Shepherd Mix	Black	8 Years 1 Month 3 Weeks	1 Month	Puppy	8.6	Female	No	Yes	23-Jan-2014	No			Owner Surrender	2013-10-08	2013-11-12 09:55:00
355990	Honey	2015	Puppy	Owner Surrender	Kelowna	Kelowna Branch	Rescue			Husky / Karelian Bear Dog	Brown	7 Years 1 Month 2 Weeks	3 Months	Puppy	8.6	Female	No	Yes	13-Jan-2015	No		Animal shelter - out of province	Owner Surrender	2014-10-12	2015-01-12 10:26:00
399769	Nootka	2016	Puppy	Owner Surrender	R.D.K.B - Region B	West Kootenay & District Branch	Too Many Dogs			German Shepherd / Husky	Black / Tan	5 Years 9 Months 3 Weeks	1 Month 4 Weeks	Puppy	8.6	Male	No	No		No			Owner Surrender	2016-02-07	2016-04-04 10:07:00
399770	Koda	2016	Puppy	Owner Surrender	R.D.K.B - Region B	West Kootenay & District Branch	Too Many Dogs			German Shepherd / Husky	Black / Tan	5 Years 9 Months 3 Weeks	1 Month 4 Weeks	Puppy	8.6	Male	No	yes	12-May-2016	No			Owner Surrender	2016-02-07	2016-04-04 10:07:00
427113	Armani	2017	Puppy	Owner Surrender	Cache Creek	Kamloops & District Branch	Abandoned By A Friend Or Relative	Treatable-Manageable	Treatable-Manageable	Labrador Retriever / Pit Bull Terrier	Brown	4 Years 11 Months 1 Week	2 Months 1 Week	Puppy	8.59	Male	No	Yes	9-Mar-2017	No		Friend/relative - from unplanned litter	Owner Surrender	2016-12-23	2017-03-06 08:59:00
231813	Cooper	2011	Dog	Owner Surrender	Abbotsford	Abbotsford Branch	Landlord Does Not Allow Pets			Dandie Dinmont Terrier Mix	White	13 Years 2 Weeks	2 Years 5 Months	Adult	8.5	Male	Yes	Yes		Yes		Free - online ad	Owner Surrender	2008-11-14	2011-04-14 12:32:00
293655	Louie	2013	Dog	Owner Surrender	Burnaby	Burnaby Branch	No Longer Wanted			Cavalier King Charles Spaniel	White / Blenheim	10 Years 3 Months 4 Weeks	1 Year 7 Months 3 Weeks	Adult	8.5	Male	No	Yes	3-Apr-2013	No		Pet Store - Chain	Owner Surrender	2011-08-02	2013-03-28 10:39:00
231813	Cooper	2015	Dog	Owner Surrender	Chilliwack	Chilliwack Branch	Cant Afford			Dandie Dinmont Terrier Mix	White	13 Years 2 Weeks	6 Years 4 Months	Adult	8.5	Male	Yes	Yes		Yes		Free - online ad	Owner Surrender	2008-11-14	2015-03-20 16:51:00
370807	Max	2015	Dog	Owner Surrender	Chilliwack	Chilliwack Branch	Owner Sick			Shih Tzu Mix	White / Tan	14 Years 5 Months 2 Weeks	8 Years	Senior	8.5	Male	Yes	Yes		Yes		Breeder - online ad	Owner Surrender	2007-06-11	2015-06-11 14:28:00
356352	Ralfie	2015	Dog	Owner Surrender	Fort St. John	North Peace Branch	No Time	Healthy	Healthy	Dachshund Mix	Tri Color	10 Years 4 Months 2 Weeks	3 Years 6 Months	Adult	8.5	Male	No	Yes	22-Jan-2015	No			Owner Surrender	2011-07-16	2015-01-16 14:01:00
302799	Hanako	2013	Dog	Owner Surrender	Sunshine Coast Regional District (SCRD)	Sunshine Coast Branch	Vet Costs			Shiba Inu Mix	Tan / White	10 Years 2 Months 2 Weeks	9 Years 11 Months 3 Weeks	Senior	8.5	Female	Yes	Yes		No		Stray	Owner Surrender	2003-07-22	2013-07-14 15:59:00
410879	Munchie	2016	Dog	Owner Surrender	Kelowna	Kelowna Branch	Landlord Does Not Allow Pets	Treatable-Rehabilitatable	Treatable-Rehabilitatable	Pomeranian / Shih Tzu	Rust / White	19 Years 3 Months 3 Weeks	14 Years	Geriatric	8.5	Male	Yes	Yes		Yes		Pet Store - Chain	Owner Surrender	2002-08-10	2016-08-10 09:11:00
146565	Precious	2008	Dog	Owner Surrender	Lone Butte	Kamloops & District Branch	Too Many Dogs			Wheaten Terrier Mix		23 Years 2 Months 4 Weeks	10 Years 1 Month 3 Weeks	Adult	8.5	Female	Yes	Yes		No			Owner Surrender	1998-09-02	2008-10-25 12:15:00
457716	Zoe	2018	Dog	Owner Surrender	Sicamous	Shuswap Branch	No Time For Pet/Pet Is Too Much Responsibility	Treatable-Manageable	Treatable-Manageable	French Bulldog / British Bulldog	White / Brown	12 Years 2 Months (approx)	8 Years 6 Months	Senior	8.5	Female	Yes	Yes		Yes		Friend/relative - from unplanned litter	Owner Surrender	2009-09-29	2018-03-29 13:14:00
380410	Charlie	2015	Dog	Owner Surrender	Mission	Abbotsford Branch	Military Transfer			Shih Tzu / Bichon Frise	Cream	10 Years 2 Months 1 Week	4 Years	Adult	8.5	Male	No	No		No		Breeder - online ad	Owner Surrender	2011-09-18	2015-09-18 15:45:00
351771	Max	2014	Dog	Owner Surrender	Kimberley	East Kootenay Branch	No Time			Cocker Spaniel Mix	Black / Brown	10 Years 1 Week	3 Years	Adult	8.5	Male	Yes	Yes		Yes		Breeder - online ad	Owner Surrender	2011-11-18	2014-11-18 12:26:00
482735	MacY	2019	Dog	Owner Surrender	Peace River Regional District - Area B	North Peace Branch	Behaviour - Too Active	Healthy	Healthy	Pomeranian / Border Collie	Tan	4 Years 8 Months 3 Weeks	1 Year 11 Months 3 Weeks	Adult	8.5	Female	Yes	Yes		Yes		Free - online ad	Owner Surrender	2017-03-10	2019-03-09 10:40:00
440598	Emma Peel	2017	Dog	Owner Surrender	Kelowna	Kelowna Branch	No Time	Healthy	Healthy	West Highland White Terrier / Corgi	Brindle	5 Years 3 Months 2 Weeks (approx)	1 Year	Adult	8.5	Female	Yes	Yes		Yes		Breeder - online ad	Owner Surrender	2016-08-16	2017-08-16 13:46:00
428636	Mia	2017	Dog	Owner Surrender	Rossland	West Kootenay & District Branch	Death Of Owner	Treatable-Rehabilitatable	Treatable-Rehabilitatable	Maltese / Lhasa Apso	Cream	13 Years 8 Months 1 Week	9 Years	Senior	8.5	Female	Yes	Yes		Yes		Friend/relative - gift (adult animal)	Owner Surrender	2008-03-24	2017-03-24 15:36:00
204860	Bogey	2010	Dog	Owner Surrender	Salmo	West Kootenay & District Branch	Owner Sick			Shih Tzu / Poodle Miniature	Black	16 Years 5 Months	5 Years	Senior	8.5	Male	Yes	Yes		Yes			Owner Surrender	2005-06-25	2010-06-25 10:05:00
441238	Jake	2017	Dog	Owner Surrender	Surrey	Burnaby Branch	Owner Sick	Healthy	Healthy	Lhasa Apso Mix	Tan	13 Years 3 Months 1 Week	9 Years	Senior	8.5	Male	Yes	Yes		Yes		Friend/relative - rescued/abandoned	Owner Surrender	2008-08-23	2017-08-23 11:14:00
351037	Gracie	2014	Dog	Owner Surrender	Victoria	Victoria Branch	Vet Costs			Pug Mix	Fawn / Black	10 Years 2 Weeks	2 Years 11 Months 3 Weeks	Adult	8.5	Female	Yes	Yes		Yes		Animal control facility / municipal pound	Owner Surrender	2011-11-14	2014-11-08 12:29:00
405761	Cleo	2016	Dog	Owner Surrender	Victoria	Victoria Branch	No Time	Healthy	Healthy	French Bulldog Mix	Brindle	6 Years 2 Months 2 Weeks	9 Months	Young Adult	8.5	Female	No	Yes	21-Jun-2016	No		Friend/relative - gift (adult animal)	Owner Surrender	2015-09-14	2016-06-14 09:32:00
294636	Duke	2013	Dog	Owner Surrender	Victoria	Victoria Branch	Too Many Dogs			Lhasa Apso Mix	White / Grey	11 Years 7 Months 2 Weeks	3 Years	Adult	8.5	Male	No	Yes	19-Apr-2013	No		Animal rescue - other in BC	Owner Surrender	2010-04-13	2013-04-13 12:09:00
292720	Bill	2013	Dog	Owner Surrender	Victoria	Victoria Branch	Too Many Dogs			Terrier / Poodle Miniature	Grey	10 Years 8 Months 1 Week	1 Year 11 Months 2 Weeks	Adult	8.5	Male	No	Yes	15-Mar-2013	No		Animal shelter - other in BC	Owner Surrender	2011-03-23	2013-03-14 07:54:00
200519	Toby	2010	Dog	Owner Surrender	Kelowna	Kelowna Branch	No Longer Wanted			Dachshund, Wire-haired / Terrier	Black / Tan	19 Years 6 Months 2 Weeks	8 Years	Senior	8.5	Male	Yes	Yes		No			Owner Surrender	2002-05-12	2010-05-12 13:34:00
341646	Rascal	2014	Dog	Owner Surrender	Chetwynd	North Peace Branch	Abandoned By A Friend Or Relative			Yorkshire Terrier / Terrier	Black	12 Years 3 Months 3 Weeks	4 Years 11 Months 3 Weeks	Adult	8.5	Male	Yes	Yes		Yes		Friend/relative - from unplanned litter	Owner Surrender	2009-08-06	2014-08-02 12:24:00
429812	Dexter	2017	Puppy	Owner Surrender	Coquitlam	Maple Ridge Branch	No Longer Wanted	Healthy	Healthy	Husky / Labrador Retriever	Tan	4 Years 10 Months 1 Week	2 Months 2 Weeks	Puppy	8.5	Male	Yes	Yes		Yes		Breeder - online ad	Owner Surrender	2017-01-21	2017-04-09 13:14:00
330267	Zoe	2014	Puppy	Owner Surrender	Abbotsford	Abbotsford Branch	Unwanted Litter			Catahoula Leopard Dog / Mastiff	Brown Brindle / White	7 Years 10 Months 2 Weeks	2 Months 3 Weeks	Puppy	8.5	Female	Yes	Yes		No		Animal rescue - other in BC	Owner Surrender	2014-01-11	2014-04-02 15:09:00
251090	Julie Pups - F	2011	Puppy	Owner Surrender	Victoria	Victoria Branch	No Longer Wanted			German Shepherd / Collie Smooth	Brown / Tan	10 Years 3 Months (approx)	1 Month 3 Weeks	Puppy	8.5	Female	No	yes	26-Oct-2011	No			Owner Surrender	2011-08-27	2011-10-22 16:41:00
196471	Ella	2010	Puppy	Owner Surrender	Roberts Creek	Sunshine Coast Branch	Too Many Dogs			Labrador Retriever / Poodle Standard	Blonde	11 Years 11 Months	2 Months 3 Weeks	Puppy	8.5	Female	No	Yes	7-Apr-2010	No			Owner Surrender	2009-12-31	2010-03-26 15:46:00
307576	Teena	2013	Puppy	Owner Surrender	Salmon Arm (Shuswap)	Shuswap Branch	Owner Sick			Australian Cattle Dog/Blue Heeler Mix	Brown / Black	8 Years 6 Months 4 Weeks	4 Months	Puppy	8.5	Female	No	Yes	10-Sep-2013	No		Friend/relative - from planned litter	Owner Surrender	2013-05-03	2013-09-03 15:23:00
391604	Remington	2016	Puppy	Owner Surrender	Nazko (Res)	Quesnel & District Branch	Unwanted Litter			Rottweiler / Cane Corso	Black / Tan Points	6 Years 1 Week	2 Months	Puppy	8.5	Female	No	yes	10-Jun-2016	No			Owner Surrender	2015-11-20	2016-01-21 12:51:00
490802	Aspen	2019	Puppy	Owner Surrender	Prince George	North Cariboo District Branch	Moving/Evicted - Cant Take Pet Where Owner Going	Treatable-Rehabilitatable	Treatable-Rehabilitatable	Husky / Australian Cattle Dog/Blue Heeler	Brown / White	2 Years 8 Months	2 Months 3 Weeks	Puppy	8.5	Male	No	Yes	27-Jun-2019	No		Friend/relative - rescued/abandoned	Owner Surrender	2019-04-01	2019-06-26 12:42:00
434432	Paddywhack	2017	Puppy	Owner Surrender	Kaslo	Nelson Branch	Behaviour - Too Active	Healthy	Healthy	Chow Chow / Labrador Retriever	Black / Brown	4 Years 8 Months 1 Week	2 Months 2 Weeks	Puppy	8.5	Male	No	No		No		Free - online ad	Owner Surrender	2017-03-23	2017-06-06 10:59:00
388282	Brin	2015	Puppy	Owner Surrender	Anahim Lake - Crd K	Williams Lake & District Branch	Too Many Dogs			Pit Bull Terrier Mix	Brindle	6 Years 4 Months 1 Week	5 Months		8.5	Female	Yes	Yes		No		Offspring of my own pet - unplanned litter	Owner Surrender	2015-07-18	2015-12-18 14:33:00
388283	MOCHI (Formerly known as Winnie)	2015	Puppy	Owner Surrender	Anahim Lake - Crd K	Williams Lake & District Branch	Too Many Dogs			Beagle / Labrador Retriever	Tri Color	6 Years 2 Months 1 Week	3 Months	Puppy	8.5	Female	Yes	Yes		No			Owner Surrender	2015-09-18	2015-12-18 14:33:00
261499	Silver	2012	Puppy	Owner Surrender	Victoria	Victoria Branch	Too Many Dogs			Domestic Short Hair Mix	Black / Silver	9 Years 10 Months 4 Weeks	2 Months	Puppy	8.5	Female	No	Yes	6-Mar-2012	No		Animal rescue - other in BC	Owner Surrender	2012-01-03	2012-03-04 11:50:00
159030	Joey	2009	Dog	Owner Surrender	Cache Creek	Kamloops & District Branch	Landlord Does Not Allow Pets			Shih Tzu Mix	Black / White	17 Years 8 Months 2 Weeks	5 Years	Senior	8.495	Male	Yes	Yes		Yes			Owner Surrender	2004-03-12	2009-03-12 13:22:00
427015	Scrappy	2017	Dog	Owner Surrender	Prince George	North Cariboo District Branch	Moving House	Healthy	Healthy	Shih Tzu / Cocker Spaniel	Red Brown / Black	12 Years 8 Months 3 Weeks	8 Years	Adult	8.48	Male	No	Yes	8-Mar-2017	No		Friend/relative - gift (adult animal)	Owner Surrender	2009-03-04	2017-03-04 12:33:00
142096	Emma (watch My Video)	2008	Dog	Owner Surrender	Kamloops	Kamloops & District Branch	Vet Costs			Pug Mix	Fawn / Black	23 Years 2 Months 1 Week	10 Years	Senior	8.42	Female	No	yes	8-Oct-2008	No			Owner Surrender	1998-09-19	2008-09-19 10:56:00
424184	Lilly	2017	Dog	Owner Surrender	Abbotsford	Abbotsford Branch	Owner Sick	Treatable-Manageable	Treatable-Manageable	Dachshund, Short-haired Mix	Black / Tan	10 Years 4 Months 3 Weeks	5 Years 6 Months 2 Weeks	Adult	8.4	Female	Yes	Yes		Yes		Breeder - newspaper ad	Owner Surrender	2011-07-05	2017-01-22 15:34:00
322121	Sweet Pea	2014	Dog	Owner Surrender	Vernon	Vernon & District Branch	Moving House			Pomeranian Mix	Cream	12 Years 10 Months	5 Years	Adult	8.4	Female	No	Yes	6-Feb-2014	No		Friend/relative - from planned litter	Owner Surrender	2009-01-30	2014-01-30 12:37:00
503235	Panda	2019	Dog	Owner Surrender	Kamloops	Kamloops & District Branch	Too Many Animals	Treatable-Manageable	Treatable-Manageable	Pomeranian / Papillon	Black / White	11 Years 11 Months 3 Weeks (approx)	10 Years	Senior	8.4	Female	Yes	Yes		Yes		Breeder - online ad	Owner Surrender	2009-12-06	2019-12-06 12:13:00
335186	Prince	2014	Dog	Owner Surrender	Valemont	Kamloops & District Branch	No Time			Pomeranian Mix	Black Brown / Black Brown	10 Years 6 Months	3 Years	Young Adult	8.4	Male	No	Yes	3-Jun-2014	No		Friend/relative - rescued/abandoned	Owner Surrender	2011-05-30	2014-05-30 15:16:00
264295	Hannah	2012	Dog	Owner Surrender	Burnaby	Burnaby Branch	Too Much Responsibility			Chihuahua / Papillon	Tan	13 Years 4 Months 2 Weeks	3 Years 8 Months 3 Weeks	Adult	8.4	Female	No	Yes	13-Apr-2012	No		Friend/relative - from unplanned litter	Owner Surrender	2008-07-17	2012-04-10 17:10:00
339375	Shiloh	2014	Dog	Owner Surrender	Chilliwack	Chilliwack Branch	No Time			Shih Tzu Mix	White / Black	13 Years 8 Months 2 Weeks	6 Years 3 Months 3 Weeks	Senior	8.4	Male	Yes	Yes		Yes		Animal shelter - other BC SPCA shelter	Owner Surrender	2008-03-17	2014-07-13 14:54:00
474490	Brutus	2018	Dog	Owner Surrender	Dawson Creek	South Peace Branch	Behaviour - Too Active	Healthy	Healthy	Beagle	Tri Color	3 Years 7 Months (approx)	6 Months	Young Adult	8.4	Male	No	Yes	28-Nov-2018	No		Breeder - online ad	Owner Surrender	2018-04-30	2018-10-30 14:19:00
315051	Lucky	2013	Dog	Owner Surrender	Kelowna	Kelowna Branch	Problems With Other Pets			Lhasa Apso Mix	Cinnamon / White	13 Years 2 Weeks	5 Years	Adult	8.4	Male	Yes	Yes		No		Animal shelter - other BC SPCA shelter	Owner Surrender	2008-11-14	2013-11-14 12:18:00
434772	Rio	2017	Dog	Owner Surrender	Kelowna	Kelowna Branch	Behaviour - Destructive (Chews/Digs/Scratches/etc)	Treatable-Rehabilitatable	Treatable-Rehabilitatable	Jack Russell Terrier Mix	Rust / White	13 Years 5 Months 3 Weeks	9 Years	Adult	8.4	Male	Yes	Yes		Yes		Breeder - posted flyer	Owner Surrender	2008-06-09	2017-06-09 13:27:00
403631	Griffy	2016	Dog	Owner Surrender	Kelowna	Kelowna Branch	Problems With Other Pets	Healthy	Healthy	Brussels Griffon / Cavalier King Charles Spaniel	Brown	6 Years 2 Months 1 Week	8 Months	Young Adult	8.4	Male	Yes	Yes		Yes		Breeder - online ad	Owner Surrender	2015-09-19	2016-05-19 13:31:00
215189	Abigail	2010	Dog	Owner Surrender	Kelowna	Kelowna Branch	Behaviour - Pet Is Not Good With Children			Jack Russell Terrier Mix	Tri Color	16 Years 10 Months 3 Weeks	5 Years 8 Months 2 Weeks	Adult	8.4	Female	Yes	Yes		No		Pet Store - Independent	Owner Surrender	2005-01-07	2010-09-26 15:20:00
367083	Frodo	2015	Dog	Owner Surrender	Prince George	North Cariboo District Branch	Cant Afford			Cavalier King Charles Spaniel / Shih Tzu	Tri Color	9 Years 1 Month	2 Years 6 Months	Adult	8.4	Male	No	Yes	7-May-2015	No		Friend/relative - from unplanned litter	Owner Surrender	2012-11-01	2015-05-01 15:00:00
136658	Calvin	2008	Dog	Owner Surrender	Burnaby	Vancouver Branch	Vet Costs			Shih Tzu Mix	Black / White	Adult	Unknown	Adult	8.4	Male	Yes	Yes		No			ACO Impound		2008-08-28 12:49:52
363648	Hammie	2015	Dog	Owner Surrender	Vancouver	Vancouver Branch	Behaviour - Pet Is Not Good With Children			Maltese / Poodle Miniature	White	19 Years 2 Months 1 Week	12 Years 6 Months	Senior	8.4	Female	Yes	Yes		No		Friend/relative - gift (adult animal)	Owner Surrender	2002-09-22	2015-03-22 10:50:00
424227	Mocha (formerly Lolo in SPCA records)	2017	Dog	Owner Surrender	Vancouver	Vancouver Branch	Moving House	Treatable-Rehabilitatable	Treatable-Rehabilitatable	French Bulldog	Brindle	6 Years 4 Months 1 Week	1 Year 6 Months	Adult	8.4	Female	Yes	Yes		No		Breeder - online ad	Owner Surrender	2015-07-23	2017-01-23 14:43:00
355761	Midge	2015	Dog	Owner Surrender	Salmon Arm (Shuswap)	Shuswap Branch	Other			Papillon / Chihuahua	White / Black	7 Years 10 Months 3 Weeks	1 Year	Young Adult	8.4	Female	No	Yes	15-Jan-2015	No		Stray	Owner Surrender	2014-01-09	2015-01-09 10:26:00
419074	Odis	2016	Dog	Owner Surrender	Victoria	Victoria Branch	Other	Treatable-Manageable	Treatable-Manageable	Shih Tzu / Yorkshire Terrier	Brown / Gold	7 Years 2 Weeks	1 Year 11 Months 3 Weeks	Adult	8.4	Male	Yes	Yes		Yes		Breeder - online ad	Owner Surrender	2014-11-11	2016-11-07 13:16:00
441908	Sadie	2017	Dog	Owner Surrender	Vancouver	Vancouver Branch	Behaviour - Destructive (Chews/Digs/Scratches/etc)	Treatable-Rehabilitatable	Treatable-Rehabilitatable	Dachshund, Short-haired / Mini Pinscher	Black / Brown	5 Years 1 Month 2 Weeks	10 Months 2 Weeks	Young Adult	8.4	Female	Yes	Yes		Yes		Animal rescue - other in BC	Owner Surrender	2016-10-11	2017-08-30 12:27:00
457510	Tucker	2018	Dog	Owner Surrender	WL - Cariboo Regional District Area D	Williams Lake & District Branch	No Time For Pet/Pet Is Too Much Responsibility	Treatable-Manageable	Treatable-Manageable	Yorkshire Terrier / Shih Tzu	Black / White Merle	13 Years 8 Months	10 Years	Senior	8.4	Male	Yes	Yes		Yes		Friend/relative - gift (adult animal)	Owner Surrender	2008-03-26	2018-03-26 13:32:00
440765	Snowflake	2017	Dog	Owner Surrender	Parksville	Parksville-Qualicum Beach & District Branch	Moving House	Healthy	Healthy	Maltese Mix	White	6 Years 3 Months 1 Week (approx)	2 Years	Adult	8.4	Female	Yes	Yes		Yes		Friend/relative - from unplanned litter	Owner Surrender	2015-08-18	2017-08-18 10:39:00
385107	Annie	2015	Dog	Owner Surrender	Nanaimo	Nanaimo & District Branch	Constable Visit			Bedlington Terrier	Blue	6 Years 9 Months 2 Weeks	8 Months 3 Weeks	Adult	8.4	Female	No	Yes	3-Dec-2015	No		Offspring of my own pet - planned litter	Owner Surrender	2015-02-17	2015-11-10 15:08:00
231765	Charlie	2011	Dog	Owner Surrender	Nanaimo	Nanaimo & District Branch	Owner Sick			Whippet / Jack Russell Terrier	White / Tan	15 Years	4 Years 4 Months 2 Weeks	Adult	8.4	Male	Yes	Yes		No		Animal rescue - other in BC	Owner Surrender	2006-11-30	2011-04-13 16:24:00
400618	Teddy	2016	Dog	Owner Surrender	Victoria	Victoria Branch	Other	Treatable-Rehabilitatable	Treatable-Rehabilitatable	Terrier Mix	Black	6 Years 5 Months 2 Weeks	10 Months	Young Adult	8.4	Male	Yes	Yes		Yes			Owner Surrender	2015-06-14	2016-04-14 13:10:00
362136	Edie	2015	Dog	Owner Surrender	Courtenay	Comox Valley & District Branch	Death Of Owner			Parsons Jack Russell Terrier Mix	White / Black	17 Years 8 Months 3 Weeks	10 Years 11 Months 3 Weeks	Senior	8.4	Female	Yes	Yes		Yes		Breeder - newspaper ad	Owner Surrender	2004-03-05	2015-03-04 12:17:00
334905	Mikey	2014	Dog	Owner Surrender	Kamloops	Kamloops & District Branch	Problems With Other Pets			Chihuahua Mix	Gold	15 Years 6 Months	8 Years	Senior	8.4	Male	No	Yes	4-Jun-2014	No		Friend/relative - rescued/abandoned	Owner Surrender	2006-05-28	2014-05-28 12:10:00
159183	Allan ( Riot)	2009	Puppy	Owner Surrender	Kamloops	Kamloops & District Branch	Too Many Dogs			German Shepherd / Chow Chow	Blonde	12 Years 10 Months 1 Week	1 Month 3 Weeks	Puppy	8.4	Male	No	Yes	20-Mar-2009	No			Owner Surrender	2009-01-18	2009-03-14 11:05:00
159187	Roswell	2009	Puppy	Owner Surrender	Kamloops	Kamloops & District Branch	Too Many Dogs			German Shepherd / Chow Chow	Brown / Blonde	12 Years 10 Months 2 Weeks	2 Months	Puppy	8.4	Male	No	yes	20-Mar-2009	No			Owner Surrender	2009-01-14	2009-03-14 11:05:00
409007	Rascal	2016	Puppy	Owner Surrender	Stone (res)- Crd K	Williams Lake & District Branch	Too Many Dogs	Healthy	Healthy	German Shepherd Mix	Black / Sable	5 Years 7 Months 1 Week	3 Months	Puppy	8.4	Female	No	Yes	22-Jul-2016	No		Friend/relative - from unplanned litter	Owner Surrender	2016-04-20	2016-07-20 16:51:00
418970	Yukon	2016	Puppy	Owner Surrender	Alkali Lake - Crd E	Williams Lake & District Branch	Too Many Dogs	Healthy	Treatable-Rehabilitatable	German Shepherd / Husky	Black / White	5 Years 3 Months	2 Months 1 Week	Puppy	8.4	Female	No	Yes	15-Nov-2016	No		Offspring of my own pet - unplanned litter	Owner Surrender	2016-08-27	2016-11-05 14:45:00
229484	Skye	2011	Puppy	Owner Surrender	Victoria	Victoria Branch	Divorce			English Springer Spaniel / Labrador Retriever	Black	11 Years 2 Weeks	3 Months 3 Weeks	Puppy	8.4	Female	No	Yes	16-Mar-2011	No		Breeder - newspaper ad	Owner Surrender	2010-11-17	2011-03-15 16:10:00
330266	Lulu (Tiffany)	2014	Puppy	Owner Surrender	Abbotsford	Abbotsford Branch	Unwanted Litter			Catahoula Leopard Dog / Mastiff	Black Brindle / White	7 Years 10 Months 2 Weeks	2 Months 3 Weeks	Puppy	8.4	Female	Yes	Yes		No		Animal rescue - other in BC	Owner Surrender	2014-01-11	2014-04-02 15:09:00
193182	Marley	2010	Puppy	Owner Surrender	Quesnel	Quesnel & District Branch	Abandoned By A Friend Or Relative			Rottweiler / Labrador Retriever	Black / Brown	11 Years 11 Months 1 Week	1 Month 3 Weeks	Puppy	8.4	Female	No	Yes	24-Feb-2010	No			Owner Surrender	2009-12-22	2010-02-12 16:40:00
357071	Bentley # 2	2015	Puppy	Owner Surrender	Chilliwack	Chilliwack Branch	Unable To Find Home			German Shepherd / Collie Rough	Fawn / White	7 Years	1 Month 3 Weeks	Puppy	8.4	Male	Yes	Yes		Yes		Found abandoned	Owner Surrender	2014-11-30	2015-01-25 11:38:00
258972	Aberdeen	2012	Puppy	Owner Surrender	Chilliwack	Chilliwack Branch	Behaviour - Too Active			Pit Bull Terrier / Labrador Retriever	Black	10 Years 1 Month	3 Months	Puppy	8.4	Female	No	Yes	7-Feb-2012	No		Friend/relative - from planned litter	Owner Surrender	2011-10-30	2012-01-30 15:27:00
294142	Luna	2013	Puppy	Owner Surrender	Victoria	Victoria Branch	Moving House			Weimaraner Mix	Grey	8 Years 10 Months 3 Weeks	3 Months	Puppy	8.4	Female	No	Yes	5-Apr-2013	No		Breeder - online ad	Owner Surrender	2013-01-05	2013-04-05 10:05:00
408297	Donna	2016	Puppy	Owner Surrender	Port Alice	Comox Valley & District Branch	Too Many Dogs	Treatable-Rehabilitatable	Treatable-Rehabilitatable	Pit Bull Terrier / Boxer	Red	5 Years 6 Months 1 Week	1 Month 3 Weeks	Puppy	8.4	Female	Yes	Yes		No			Owner Surrender	2016-05-18	2016-07-13 09:34:00
378267	SKYE	2015	Puppy	Owner Surrender	Port Coquitlam	Maple Ridge Branch	Other			Border Collie Mix	Black / White	6 Years 7 Months 1 Week	4 Months	Puppy	8.4	Female	Yes	Yes		Yes		Animal shelter - other BC SPCA shelter	Owner Surrender	2015-04-22	2015-08-27 15:36:00
297773	Allie	2013	Puppy	Owner Surrender	Victoria	Victoria Branch	Too Many Dogs			German Shepherd Mix	Tri Color	8 Years 10 Months	4 Months	Puppy	8.4	Female	No	Yes	28-May-2013	No		Animal shelter - other in BC	Owner Surrender	2013-01-25	2013-05-25 16:49:00
301527	Anika	2013	Puppy	Owner Surrender	Penticton	South Okanagan/Similkameen Branch	Too Many Dogs			Chow Chow / German Shepherd	Black / Tan	8 Years 6 Months 3 Weeks	2 Months	Puppy	8.4	Female	Yes	Yes		No		Friend/relative - from unplanned litter	Owner Surrender	2013-05-07	2013-07-08 15:36:00
334678	Annabell	2014	Puppy	Owner Surrender	Williams Lake - City Limits	Williams Lake & District Branch	Unwanted Litter			Husky / Australian Cattle Dog/Blue Heeler	White / Black	7 Years 8 Months 2 Weeks	2 Months 2 Weeks	Puppy	8.4	Female	No	Yes	13-Jun-2014	No		Offspring of my own pet - unplanned litter	Owner Surrender	2014-03-12	2014-05-26 09:58:00
363036	Tank (aka Kush)	2015	Puppy	Owner Surrender	Vernon	Vernon & District Branch	Abandoned By A Friend Or Relative			Pomeranian / Pekingese	Blonde / Black Brown	7 Years 2 Weeks	3 Months 3 Weeks	Puppy	8.4	Male	No	Yes	17-Mar-2015	No		Friend/relative - from unplanned litter	Owner Surrender	2014-11-15	2015-03-14 15:53:00
295080	Simba	2013	Puppy	Owner Surrender	Valemont	Kamloops & District Branch	Unable To Find Home			Coonhound, Redbone / Labrador Retriever	Red Brown	8 Years 9 Months 2 Weeks	2 Months	Puppy	8.4	Male	No	Yes	25-Apr-2013	No		Friend/relative - rescued/abandoned	Owner Surrender	2013-02-16	2013-04-21 14:54:00
279243	Lightning	2012	Puppy	Owner Surrender	Victoria	Victoria Branch	Rescue			Labrador Retriever Mix	Blue Merle / Black	9 Years 5 Months 2 Weeks	3 Months	Puppy	8.4	Female	No	Yes	21-Sep-2012	No		Animal rescue - out of province	Owner Surrender	2012-06-17	2012-09-17 15:03:00
264807	Briar	2012	Puppy	Owner Surrender	Cowichan Valley Regional District	Cowichan & District Branch	Rescue			German Shepherd / Border Collie	Tri Color	9 Years 9 Months 2 Weeks	2 Months	Puppy	8.4	Female	Yes	Yes		No		Found abandoned	Owner Surrender	2012-02-13	2012-04-17 11:58:00
431820	Chanel	2017	Puppy	Owner Surrender	Chilliwack	Chilliwack Branch	Cant Afford	Healthy	Treatable-Rehabilitatable	American Staffordshire Terrier Mix	Black / White	4 Months 3 Weeks	4 Months	Puppy	8.4	Female	No	No		No		Breeder - posted flyer	Owner Surrender	2017-01-05	2017-05-05 11:27:00
449692	Baby (shotzy)	2017	Dog	Owner Surrender	Prince Rupert	Prince Rupert Branch	Abandoned By A Friend Or Relative	Healthy	Healthy	Dachshund, Short-haired / Beagle	White / Brown	6 Years	2 Years	Young Adult	8.38	Female	No	Yes	4-Jan-2018	No		Friend/relative - from unplanned litter	Owner Surrender	2015-11-30	2017-11-30 15:34:00
196474	Female Pup#3	2010	Puppy	Owner Surrender	Roberts Creek	Sunshine Coast Branch	Too Many Dogs			Labrador Retriever / Poodle Standard	Blonde	11 Years 11 Months	3 Months	Puppy	8.36	Female	No	yes	9-Apr-2010	No			Owner Surrender	2009-12-26	2010-03-26 15:46:00
419087	Kodi	2016	Dog	Owner Surrender	West Vancouver	West Vancouver Branch	Vet Costs	Treatable-Rehabilitatable	Treatable-Rehabilitatable	Japanese Chin / Brussels Griffon	Black / White	8 Years 3 Weeks	3 Years	Adult	8.34	Male	No	Yes	9-Nov-2016	No		Pet Store - Independent	Owner Surrender	2013-11-07	2016-11-07 15:06:00
308488	Bailey	2013	Dog	Owner Surrender	Abbotsford	Abbotsford Branch	No Time			Beagle Mix	Black Brown / White	8 Years 10 Months	7 Months 2 Weeks	Young Adult	8.3	Female	Yes	Yes		No		Breeder - newspaper ad	Owner Surrender	2013-01-28	2013-09-12 12:17:00
451649	Scully	2018	Dog	Owner Surrender	Abbotsford	Abbotsford Branch	Home - Abusive Relationship/Violence In Family	Treatable-Manageable	Treatable-Manageable	Shih Tzu Mix	White / Tan	15 Years 10 Months 3 Weeks	12 Years	Senior	8.3	Female	Yes	Yes		Yes		Free - online ad	Owner Surrender	2006-01-04	2018-01-04 15:29:00
502627	Lily	2019	Dog	Owner Surrender	Agassiz	Chilliwack Branch	Moving/Evicted - Cant Take Pet Where Owner Going	Treatable-Rehabilitatable	Treatable-Manageable	Shih Tzu / Pug	Black	10 Years 1 Week (approx)	10 Years	Senior	8.3	Female	No	No		No			Owner Surrender	2009-11-28	2019-11-28 13:17:00
228832	Charlie	2011	Dog	Owner Surrender	Salmon Arm (Shuswap)	Shuswap Branch	Other			Jack Russell Terrier Mix	White / Brown	14 Years 8 Months 2 Weeks	3 Years 11 Months 3 Weeks	Adult	8.3	Male	No	Yes	10-Mar-2011	No		Stray	Owner Surrender	2007-03-14	2011-03-07 09:50:00
485845	Ziggy	2019	Dog	Owner Surrender	Abbotsford	Abbotsford Branch	Life Change- Jail/Treatment Centre/Transition Home	Treatable-Rehabilitatable	Treatable-Rehabilitatable	Jack Russell Terrier Mix	Tri Color / White	13 Years	12 Years 11 Months 4 Weeks	Adult	8.3	Male	Yes	Yes		Yes		Breeder - online ad	Owner Surrender	2006-04-27	2019-04-25 11:16:00
299864	Olivia - On Hold	2013	Dog	Owner Surrender	Comox Valley Regional District	Comox Valley & District Branch	No Time			Terrier Mix	Tan	9 Years 1 Month 1 Week	8 Months	Young Adult	8.3	Female	Yes	Yes		No		Friend/relative - from unplanned litter	Owner Surrender	2012-10-20	2013-06-20 10:15:00
448626	Bailey	2017	Dog	Owner Surrender	Penticton	South Okanagan/Similkameen Branch	Owner Had Debilitating Injury	Treatable-Manageable	Treatable-Manageable	Chihuahua Mix	Black / Grey	14 Years 2 Weeks (approx)	10 Years	Senior	8.3	Male	Yes	Yes		Yes		Found abandoned	Owner Surrender	2007-11-15	2017-11-15 13:44:00
203580	Wicky	2010	Dog	Owner Surrender	Kelowna	Kelowna Branch	No Time			Lhasa Apso / Shih Tzu	Blonde	22 Years 10 Months 3 Weeks	11 Years 5 Months 1 Week	Senior	8.3	Male	Yes	Yes		No			Owner Surrender	1999-01-07	2010-06-14 13:10:00
215306	BB	2010	Dog	Owner Surrender	Kelowna	Kelowna Branch	Behaviour - Keeps Escaping			Border Terrier / Australian Terrier	Red Brown	14 Years 2 Months	3 Years	Adult	8.3	Female	Yes	Yes		Yes		Stray	Owner Surrender	2007-09-28	2010-09-28 12:13:00
422861	Dobie	2017	Dog	Owner Surrender	RDCK Area E	Nelson Branch	Gift	Healthy	Healthy	Pug Mix	Blonde	7 Years 10 Months 3 Weeks	3 Years	Young Adult	8.3	Male	No	Yes	12-Jan-2017	No		Friend/relative - gift (adult animal)	Owner Surrender	2014-01-04	2017-01-04 13:09:00
456846	Bently	2018	Dog	Owner Surrender	Prince George	North Cariboo District Branch	Behaviour - Bit A Person	Healthy	Healthy	Silky Terrier / Yorkshire Terrier	Cream / Tan	14 Years 8 Months 2 Weeks	11 Years	Adult	8.3	Male	Yes	Yes		Yes		Friend/relative - from planned litter	Owner Surrender	2007-03-15	2018-03-15 16:02:00
497299	Shas	2019	Dog	Owner Surrender	Salmon Arm (Shuswap)	Shuswap Branch	Life Change-Human Illness/Injury/CareHome/Hospital	Treatable-Manageable	Treatable-Manageable	Shih Tzu Mix	Tan	12 Years 2 Months 2 Weeks	10 Years 1 Month	Senior	8.3	Male	Yes	Yes		Yes		Breeder - newspaper ad	Owner Surrender	2009-09-15	2019-10-16 09:15:00
343853	Pilot	2014	Dog	Owner Surrender	Comox (Res)	Comox Valley & District Branch	Cant Afford			West Highland White Terrier Mix	White	13 Years 3 Months	6 Years	Adult	8.3	Male	No	Yes	5-Sep-2014	No		Animal control facility / municipal pound	Owner Surrender	2008-08-28	2014-08-28 12:11:00
442960	Bella	2017	Dog	Owner Surrender	R.D.E.K. Area A	East Kootenay Branch	Aggressive To Other Dogs	Treatable-Rehabilitatable	Treatable-Rehabilitatable	Border Terrier	Brown	12 Years 3 Weeks	7 Years 10 Months	Adult	8.3	Female	Yes	Yes		Yes		Breeder - posted flyer	Owner Surrender	2009-11-07	2017-09-10 13:57:00
454021	Buddy	2018	Dog	Owner Surrender	Victoria	Victoria Branch	Cant Afford Vet Expenses for Procedure/Illness	Treatable-Rehabilitatable	Treatable-Rehabilitatable	Bichon Frise / Maltese	White	13 Years 9 Months 3 Weeks	9 Years 11 Months 4 Weeks	Senior	8.3	Male	Yes	Yes		Yes		Animal control facility / municipal pound	Owner Surrender	2008-02-06	2018-02-05 09:46:00
317951	Bogie	2013	Dog	Owner Surrender	Victoria	Victoria Branch	Owner Sick			Fox Terrier, Smooth Mix	White / Black	14 Years 11 Months 3 Weeks	7 Years	Adult	8.3	Male	Yes	Yes		Yes		Friend/relative - rescued/abandoned	Owner Surrender	2006-12-10	2013-12-10 09:18:00
492709	Bennie	2019	Dog	Owner Surrender	Williams Lake - City Limits	Williams Lake & District Branch	Behaviour - Too Active	Treatable-Rehabilitatable	Treatable-Rehabilitatable	Dachshund, Wire-haired Mix	Tan / White	7 Years 4 Months 1 Week	5 Years	Adult	8.3	Male	No	No		No		Friend/relative - gift (adult animal)	Owner Surrender	2014-07-19	2019-07-19 13:42:00
339375	Shiloh	2016	Dog	Owner Surrender	Burnaby	Burnaby Branch	Moving House			Shih Tzu Mix	White / Black	13 Years 8 Months 2 Weeks	8 Years 1 Month	Senior	8.3	Male	Yes	Yes		Yes		Animal shelter - other BC SPCA shelter	Owner Surrender	2008-03-17	2016-04-18 11:32:00
252069	Winter	2011	Dog	Owner Surrender	Nanaimo	Nanaimo & District Branch	Too Much Responsibility			Jack Russell Terrier	White / Black	13 Years 6 Months 4 Weeks	3 Years 6 Months	Adult	8.3	Male	Yes	Yes		No		Friend/relative - from unplanned litter	Owner Surrender	2008-05-02	2011-11-02 12:17:00
136953	Beau	2010	Dog	Owner Surrender	Kelowna	Kelowna Branch	Behaviour - Pet Is Not Good With Children			Lhasa Apso / Shih Tzu	Grey / Blonde	19 Years 5 Months 4 Weeks	7 Years 8 Months 2 Weeks	Senior	8.3	Male	Yes	Yes		No			Stray	2002-06-02	2010-02-17 12:40:52
264244	Winston	2012	Dog	Owner Surrender	Kelowna	Kelowna Branch	No Time			Pug Mix	Fawn	14 Years 7 Months 3 Weeks	5 Years	Adult	8.3	Male	Yes	Yes		Yes		Friend/relative - gift (adult animal)	Owner Surrender	2007-04-10	2012-04-10 14:33:00
331402	Darby	2014	Dog	Owner Surrender	Williams Lake - City Limits	Williams Lake & District Branch	Other	Treatable-Manageable	Treatable-Manageable	Shih Tzu / Terrier	Tri Color / Cream	14 Years 8 Months 1 Week	7 Years 4 Weeks	Adult	8.3	Female	Yes	Yes		Yes		Stray	Owner Surrender	2007-03-18	2014-04-17 11:39:00
269606	Emmy	2012	Puppy	Owner Surrender	Kelowna	Kelowna Branch	Unable To Find Home			Border Collie / Pit Bull Terrier	Black / White	9 Years 8 Months 1 Week	2 Months 3 Weeks	Adult	8.3	Female	Yes	Yes		Yes		Free - newspaper ad	Owner Surrender	2012-03-20	2012-06-10 12:48:00
150031	P3	2008	Puppy	Owner Surrender	Duncan	Cowichan & District Branch	Unwanted Litter			Labrador Retriever / German Shepherd		13 Years 1 Week	1 Week	Puppy	8.3	Male	No	yes	30-Jan-2009	No			Owner Surrender	2008-11-21	2008-11-28 11:13:00
374959	Heather	2015	Puppy	Owner Surrender	Chilliwack	Chilliwack Branch	Too Many Dogs			Labrador Retriever / Terrier	Brindle	6 Years 6 Months	2 Months	Puppy	8.3	Female	No	No		No		Offspring of my own pet - unplanned litter	Owner Surrender	2015-05-27	2015-07-27 11:30:00
446810	James	2017	Puppy	Owner Surrender	Bella Coola	Williams Lake & District Branch	Abandoned By A Friend Or Relative	Treatable-Rehabilitatable	Treatable-Rehabilitatable	German Shepherd / Border Collie	Tri Color / Tan Points	4 Years 5 Months 1 Week	4 Months		8.3	Male	No	Yes	25-Oct-2017	No		Friend/relative - from unplanned litter	Owner Surrender	2017-06-24	2017-10-24 09:31:00
497732	Pachena	2019	Puppy	Owner Surrender	Port Hardy	Comox Valley & District Branch	Too Many Animals	Treatable-Rehabilitatable	Treatable-Rehabilitatable	German Shepherd Mix	Red	2 Years 5 Months 1 Week	3 Months	Puppy	8.3	Female	No	Yes	24-Sep-2019	No		Found abandoned	Owner Surrender	2019-06-20	2019-09-20 13:42:00
354826	Wayne	2014	Puppy	Owner Surrender	Madeira Park	Sunshine Coast Branch	Too Many Dogs			Labrador Retriever / Mastiff	Black	7 Years 3 Weeks	1 Month 3 Weeks	Puppy	8.3	Male	No	Yes	15-Jan-2015	No		Offspring of my own pet - unplanned litter	Owner Surrender	2014-11-05	2014-12-28 11:06:00
502792	Remi	2019	Puppy	Owner Surrender	North Vancouver City	West Vancouver Branch	No Time For Pet/Pet Is Too Much Responsibility	Healthy	Healthy	Labrador Retriever Mix	Black	2 Years 2 Months	2 Months	Puppy	8.3	Female	Yes	Yes		No		Free - online ad	Owner Surrender	2019-09-28	2019-11-30 12:46:00
283853	Cola	2012	Puppy	Owner Surrender	Kelowna	Kelowna Branch	Rescue			German Shepherd / Rottweiler	Black / Tan	9 Years 3 Months 3 Weeks	3 Months	Puppy	8.3	Female	Yes	Yes		Yes		Friend/relative - rescued/abandoned	Owner Surrender	2012-08-07	2012-11-07 10:50:00
504248	Luna	2019	Puppy	Owner Surrender	Comox Valley Regional District	Comox Valley & District Branch	Life Change - School/Travel/Holidays/Work/etc.	Healthy	Healthy	Labrador Retriever / Pit Bull Terrier	Black / White	2 Years 2 Months	3 Months	Puppy	8.3	Female	No	Yes	7-Jan-2020	No		Animal rescue - other in BC	Owner Surrender	2019-09-28	2019-12-28 12:18:00
286005	Kona (Hooch)	2012	Puppy	Owner Surrender	Nanaimo	Nanaimo & District Branch	Cant Afford			Coonhound / Pit Bull Terrier	Chocolate / Tan	9 Years 2 Months 1 Week	2 Months 1 Week	Adult	8.3	Male	Yes	Yes		Yes		Breeder - posted flyer	Owner Surrender	2012-09-22	2012-12-01 16:02:00
286199	Digby	2012	Dog	Owner Surrender	Quesnel	Quesnel & District Branch	Other			Terrier / Maltese	Black	9 Years 8 Months 3 Weeks	9 Months	Young Adult	8.25	Male	Yes	Yes	24-Oct-2012	No		Breeder - online ad	Owner Surrender	2012-03-04	2012-12-04 14:03:00
436119	Cedar	2017	Puppy	Owner Surrender	Peace River Regional District - Area E	South Peace Branch	Too Many Dogs	Healthy	Healthy	German Shepherd / Australian Cattle Dog/Blue Heeler	Black / Brown	4 Years 7 Months 2 Weeks	2 Months 1 Week	Puppy	8.24	Female	No	Yes	11-Jul-2017	No		Offspring of my own pet - unplanned litter	Owner Surrender	2017-04-13	2017-06-22 14:46:00
262235	Logan	2012	Puppy	Owner Surrender	Victoria	Victoria Branch	Military Transfer			Domestic Short Hair Mix	Black / Tan	9 Years 10 Months 2 Weeks	1 Month 3 Weeks	Puppy	8.23	Male	Yes	Yes		No		Breeder - Canadian Kennel Club	Owner Surrender	2012-01-17	2012-03-14 10:50:00
427112	Dolce	2017	Puppy	Owner Surrender	Cache Creek	Kamloops & District Branch	Abandoned By A Friend Or Relative	Treatable-Rehabilitatable	Treatable-Rehabilitatable	Labrador Retriever / Pit Bull Terrier	Black	4 Years 11 Months 1 Week	2 Months 1 Week	Puppy	8.21	Female	No	Yes	9-Mar-2017	No		Friend/relative - from unplanned litter	Owner Surrender	2016-12-23	2017-03-06 08:59:00
384089	Pugsley	2015	Dog	Owner Surrender	Chilliwack	Chilliwack Branch	Moving House			Pug Mix	Fawn / Black	11 Years 1 Month	5 Years	Adult	8.2	Male	Yes	Yes		Yes		Free - newspaper ad	Owner Surrender	2010-10-29	2015-10-29 14:10:00
390485	Riley	2016	Dog	Owner Surrender	Abbotsford	Abbotsford Branch	Moving House			Shih Tzu Mix	White	13 Years 10 Months 3 Weeks	8 Years	Senior	8.2	Female	Yes	Yes		Yes		Free - online ad	Owner Surrender	2008-01-08	2016-01-08 15:03:00
406760	Luchi	2016	Dog	Owner Surrender	Chilliwack	Chilliwack Branch	Owner Sick			Yorkshire Terrier / Chihuahua	Black / Brown	7 Years 5 Months 1 Week	2 Years	Adult	8.2	Male	Yes	Yes		Yes		Friend/relative - from unplanned litter	Owner Surrender	2014-06-24	2016-06-24 15:22:00
456828	Winter	2018	Dog	Owner Surrender	Chilliwack	Maple Ridge Branch	Home - Children Not Ready/Not Good With Pet	Healthy	Healthy	American Eskimo Mix	White	4 Years 8 Months 2 Weeks	1 Year	Adult	8.2	Female	Yes	Yes		Yes		Breeder - online ad	Owner Surrender	2017-03-15	2018-03-15 14:07:00
445179	Gwen	2017	Dog	Owner Surrender	Kelowna	Kelowna Branch	Cant Afford	Treatable-Rehabilitatable	Treatable-Rehabilitatable	Pekingese Mix	Black / White	16 Years 1 Month 3 Weeks (approx)	12 Years	Senior	8.2	Female	No	Yes	14-Nov-2017	No		Breeder - online ad	Owner Surrender	2005-10-04	2017-10-04 17:37:00
385648	Nicki	2015	Dog	Owner Surrender	Cranbrook	East Kootenay Branch	Moving House			Shih Tzu / Bichon Frise	White	14 Years 4 Months 3 Weeks	8 Years 4 Months 1 Week	Senior	8.2	Male	Yes	Yes		Yes		Animal rescue - out of province	Owner Surrender	2007-07-05	2015-11-16 16:06:00
292442	Rosie	2013	Dog	Owner Surrender	Victoria	Victoria Branch	Vet Costs			Poodle Miniature / Bichon Frise	White	15 Years 8 Months 3 Weeks	7 Years	Adult	8.2	Female	Yes	Yes		No		Veterinarian	Owner Surrender	2006-03-08	2013-03-08 15:05:00
478712	Opal	2019	Dog	Owner Surrender	Gold River	Comox Valley & District Branch	Life Change-Human Illness/Injury/CareHome/Hospital	Treatable-Manageable	Treatable-Manageable	Bichon Frise / Shih Tzu	White / Tan	6 Years 10 Months 3 Weeks	4 Years	Adult	8.2	Female	Yes	Yes		Yes		Friend/relative - rescued/abandoned	Owner Surrender	2015-01-05	2019-01-05 14:59:00
299966	Domino	2013	Dog	Owner Surrender	Kamloops	Kamloops & District Branch	Divorce			Shih Tzu Mix	Black / White	18 Years 5 Months 1 Week	10 Years	Senior	8.2	Male	Yes	Yes		Yes		Breeder - online ad	Owner Surrender	2003-06-21	2013-06-21 12:08:00
462116	Fifi	2018	Dog	Owner Surrender	Kamloops	Kamloops & District Branch	Life Change-Human Illness/Injury/CareHome/Hospital	Treatable-Manageable	Treatable-Manageable	Jack Russell Terrier / Shih Tzu	Grey	13 Years 5 Months 3 Weeks (approx)	9 Years 11 Months 3 Weeks	Senior	8.2	Female	Yes	Yes		Yes		Animal rescue - other in BC	Owner Surrender	2008-06-07	2018-05-28 12:50:00
256992	Teeka	2012	Dog	Owner Surrender	Kelowna	Kelowna Branch	Aggressive To Other Dogs			Shih Tzu / Pomeranian	Black / White	4 Years 8 Months 4 Weeks	4 Years	Adult	8.2	Female	Yes	Yes		No		Friend/relative - rescued/abandoned	Owner Surrender	2008-01-06	2012-01-06 14:21:00
232268	Maxx	2011	Dog	Owner Surrender	Kelowna	Kelowna Branch	Divorce			Jack Russell Terrier	White / Brown	19 Years 3 Months	8 Years 7 Months 3 Weeks	Senior	8.2	Male	Yes	Yes		No		Breeder - newspaper ad	Owner Surrender	2002-08-26	2011-04-19 11:57:00
326053	Willy	2014	Dog	Owner Surrender	Kelowna	Kelowna Branch	Marking / Spraying			Dachshund, Short-haired Mix	Chocolate / Tan	11 Years 9 Months 1 Week	4 Years	Adult	8.2	Male	Yes	Yes		Yes		Animal rescue - out of province	Owner Surrender	2010-02-23	2014-02-23 13:15:00
222667	Mystic	2010	Dog	Owner Surrender	Kelowna	Kelowna Branch	Other			Bichon Frise Mix	White	14 Years 11 Months 2 Weeks	4 Years	Adult	8.2	Male	No	Yes	17-Dec-2010	No		Animal control facility / municipal pound	Owner Surrender	2006-12-11	2010-12-11 15:30:00
248207	Finnigan	2011	Dog	Owner Surrender	Kelowna	Kelowna Branch	Landlord Does Not Allow Pets			Terrier Mix	Black / White	10 Years 10 Months 1 Week	8 Months	Young Adult	8.2	Male	No	Yes	28-Sep-2011	No		Friend/relative - from unplanned litter	Owner Surrender	2011-01-23	2011-09-23 15:46:00
250374	Charlie	2011	Dog	Owner Surrender	Kelowna	Kelowna Branch	Gift			Terrier / Dachshund	Red Brown	10 Years 8 Months 1 Week	6 Months 3 Weeks	Young Adult	8.2	Male	No	Yes	9-Nov-2011	No		Friend/relative - rescued/abandoned	Owner Surrender	2011-03-24	2011-10-15 12:35:00
285456	Sam	2013	Dog	Owner Surrender	Maple Ridge	Maple Ridge Branch	No Longer Wanted			Schnauzer / Poodle Miniature	White	10 Years 4 Months 1 Week	1 Year 5 Months 4 Weeks	Young Adult	8.2	Male	Yes	Yes		No		Pet Store - Chain	Stray	2011-07-19	2013-01-17 13:13:00
398081	Maya	2016	Dog	Owner Surrender	West Vancouver	West Vancouver Branch	Cant Afford			Pug / Chihuahua	Tan	8 Years 8 Months 2 Weeks	3 Years	Young Adult	8.2	Female	No	Yes	16-Mar-2016	No		Breeder - online ad	Owner Surrender	2013-03-14	2016-03-14 15:13:00
328001	Binou	2014	Dog	Owner Surrender	Penticton	South Okanagan/Similkameen Branch	Wont Pay Impound Fees			Shih Tzu Mix	Apricot / White	12 Years 8 Months 3 Weeks	5 Years	Adult	8.2	Male	No	Yes	11-Mar-2014	No		Animal control facility / municipal pound	Owner Surrender	2009-03-05	2014-03-05 13:23:00
427924	Molly bonded with Hannah	2017	Dog	Owner Surrender	Chilliwack	Chilliwack Branch	New Baby	Healthy	Healthy	Japanese Chin / Shih Tzu	Black / White	10 Years 8 Months 2 Weeks	6 Years	Adult	8.2	Female	Yes	Yes		Yes		Friend/relative - from planned litter	Owner Surrender	2011-03-16	2017-03-16 14:40:00
371542	Coko	2015	Dog	Owner Surrender	Port Coquitlam	Maple Ridge Branch	Moving House			Rat Terrier Mix	Black / White	10 Years 11 Months 1 Week	4 Years 6 Months	Adult	8.2	Female	Yes	Yes		Yes		Pet Store - Independent	Owner Surrender	2010-12-19	2015-06-19 12:13:00
407236	Jackie	2016	Dog	Owner Surrender	Prince George	North Cariboo District Branch	Divorce			Boston Terrier Mix	Black / White	15 Years 5 Months	10 Years	Adult	8.2	Female	No	Yes	13-Jul-2016	No		Free - newspaper ad	Owner Surrender	2006-06-30	2016-06-30 13:51:00
456847	Spooky	2018	Dog	Owner Surrender	Quesnel Crd A	Quesnel & District Branch	Behaviour - Housetraining/Spraying/Marking Issues	Healthy	Healthy	American Eskimo Mix	White	8 Years 1 Month	4 Years 4 Months 2 Weeks	Adult	8.2	Male	No	Yes	21-Mar-2018	No		Pet Store - Chain	Owner Surrender	2013-11-01	2018-03-15 16:04:00
350030	Bobby	2014	Dog	Owner Surrender	Richmond, City of	Burnaby Branch	No Time			Schnauzer, Miniature	Salt and Pepper	18 Years 1 Week	10 Years 11 Months 1 Week	Senior	8.2	Male	Yes	Yes		Yes		Pet Store - Chain	Owner Surrender	2003-11-20	2014-10-29 12:13:00
356646	Cj	2015	Dog	Owner Surrender	Abbotsford	Abbotsford Branch	Owner Sick			Maltese Mix	Cream	15 Years 10 Months 1 Week	9 Years	Adult	8.2	Male	Yes	Yes		Yes		Animal shelter - other in BC	Owner Surrender	2006-01-18	2015-01-20 12:10:00
324947	Squee	2014	Dog	Owner Surrender	Victoria	Victoria Branch	Vet Costs			Chihuahua / Terrier	Blonde	9 Years 9 Months	1 Year 11 Months 3 Weeks	Adult	8.2	Male	Yes	Yes		Yes		Animal shelter - out of province	Owner Surrender	2012-02-26	2014-02-21 14:25:00
432816	Odie	2017	Dog	Owner Surrender	Victoria	Victoria Branch	Death Of Owner	Treatable-Manageable	Treatable-Manageable	Poodle / Maltese	Tan / White	11 Years 6 Months 2 Weeks	7 Years	Adult	8.2	Male	Yes	Yes		Yes		Friend/relative - rescued/abandoned	Owner Surrender	2010-05-16	2017-05-16 14:06:00
443626	Yaki	2017	Dog	Owner Surrender	Victoria	Victoria Branch	Behaviour - Destructive (Chews/Digs/Scratches/etc)	Treatable-Manageable	Treatable-Manageable	Terrier Mix	Tan	6 Years 2 Months 1 Week	1 Year 11 Months 4 Weeks	Adult	8.2	Female	Yes	Yes		Yes		Animal rescue - out of province	Owner Surrender	2015-09-19	2017-09-17 12:51:00
274709	Cielo	2012	Dog	Owner Surrender	Vancouver	Vancouver Branch	Moving House			Shih Tzu / Bichon Frise	White / Tan	10 Years 8 Months	1 Year 4 Months	Young Adult	8.2	Male	Yes	Yes		No		Pet Store - Chain	Owner Surrender	2011-03-26	2012-07-31 10:41:00
487466	Harley	2019	Dog	Owner Surrender	Vernon	Vernon & District Branch	Life Change-Human Illness/Injury/CareHome/Hospital	Treatable-Manageable	Treatable-Manageable	Jack Russell Terrier Mix	White / Black	17 Years 6 Months 2 Weeks	15 Years	Geriatric	8.2	Male	Yes	Yes		Yes		Friend/relative - rescued/abandoned	Owner Surrender	2004-05-14	2019-05-14 13:40:00
334196	Peanut	2014	Dog	Owner Surrender	Nanaimo - Regional District	Nanaimo & District Branch	Vet Costs			Pomeranian / Papillon	Blonde	11 Years 1 Week	3 Years 5 Months 3 Weeks	Young Adult	8.2	Male	Yes	Yes		Yes		Breeder - posted flyer	Owner Surrender	2010-11-24	2014-05-21 12:05:00
387642	Riley	2015	Dog	Owner Surrender	Courtenay	Comox Valley & District Branch	Reactive House Soiling (situational/stress)			Poodle Miniature Mix	Black	15 Years 6 Months (approx)	15 Years 5 Months 4 Weeks	Geriatric	8.2	Male	Yes	Yes		Yes		Free - newspaper ad	Owner Surrender	2000-06-13	2015-12-11 15:28:00
289290	Shorty	2013	Dog	Owner Surrender	Nanaimo	Nanaimo & District Branch	Owner Had Allergies			Schnauzer, Miniature / Poodle Miniature	White / Apricot	15 Years 10 Months 1 Week	7 Years	Adult	8.2	Male	Yes	Yes		No		Offspring of my own pet - planned litter	Owner Surrender	2006-01-18	2013-01-18 14:33:00
405508	Zambi	2016	Dog	Owner Surrender	Victoria	Victoria Branch	Moving House	Healthy	Healthy	Cocker Spaniel Mix	Black	14 Years 5 Months 2 Weeks	8 Years 11 Months 4 Weeks	Senior	8.2	Female	Yes	Yes		Yes		Pet Store - Chain	Owner Surrender	2007-06-11	2016-06-10 13:13:00
387593	Muggins	2017	Dog	Owner Surrender	Dawson Creek	South Peace Branch	Other	Unhealthy-Untreatable	Unhealthy-Untreatable	Maltese / Shih Tzu	White	11 Years 3 Months 3 Weeks	11 Years 3 Months 3 Weeks	Senior	8.2	Female	Yes	Yes	26-Jan-2016	Yes		Animal shelter - other BC SPCA shelter	Owner Surrender	2005-12-15	2017-04-05 12:23:00
387593	Muggins	2015	Dog	Owner Surrender	Tumbler Ridge	South Peace Branch	Other			Maltese / Shih Tzu	White	11 Years 3 Months 3 Weeks	9 Years 11 Months 3 Weeks	Senior	8.2	Female	No	Yes	26-Jan-2016	Yes		Animal shelter - other BC SPCA shelter	Owner Surrender	2005-12-15	2015-12-11 11:35:00
290605	Decan	2013	Puppy	Owner Surrender	Kelowna	Kelowna Branch	No Time			Mastiff / German Shepherd	Tan / Black	8 Years 11 Months 3 Weeks	2 Months	Puppy	8.2	Male	Yes	Yes		Yes		Friend/relative - from unplanned litter	Owner Surrender	2012-12-06	2013-02-07 12:47:00
285804	Isabelle	2012	Puppy	Owner Surrender	Kamloops	Kamloops & District Branch	Other			Labrador Retriever Mix	Black / Brindle	9 Years 3 Months	3 Months	Puppy	8.2	Female	No	Yes	4-Dec-2012	No		Stray	Owner Surrender	2012-08-29	2012-11-29 09:31:00
233564	Rocky	2011	Puppy	Owner Surrender	Kamloops	Kamloops & District Branch	Too Many Dogs			Rottweiler / Labrador Retriever	Black / Tan	10 Years 7 Months 1 Week	2 Weeks	Puppy	8.2	Male	No	Yes	21-Jun-2011	No			Owner Surrender	2011-04-21	2011-05-05 11:50:00
292086	Nibbs	2013	Puppy	Owner Surrender	Fort St. John	North Peace Branch	No Longer Wanted			Labrador Retriever / Poodle Standard	Black / White	8 Years 11 Months 1 Week	2 Months 1 Week	Puppy	8.2	Female	No	yes	25-Jun-2013	No		Offspring of my own pet - unplanned litter	Owner Surrender	2012-12-19	2013-03-02 13:19:00
482139	Padre	2019	Puppy	Owner Surrender	Pemberton	Sea To Sky Branch	Cant Afford Food/Grooming/General Expenses	Treatable-Rehabilitatable	Treatable-Rehabilitatable	Pointer Mix	White / Brown Brindle	3 Years 3 Weeks	3 Months 2 Weeks	Puppy	8.2	Male	No	Yes	4-Mar-2019	No			Owner Surrender	2018-11-10	2019-02-27 13:41:00
253568	Jupiter	2011	Puppy	Owner Surrender	Victoria	Victoria Branch	Too Many Dogs			Terrier / Pointer	Black / White	10 Years 2 Months	1 Month 3 Weeks	Puppy	8.2	Female	No	Yes	23-Nov-2011	No		Animal control facility / municipal pound	Owner Surrender	2011-09-25	2011-11-20 15:36:00
283550	Meechoo	2012	Puppy	Owner Surrender	Salmon Arm (Shuswap)	Shuswap Branch	Other			German Shepherd Mix	Tan / Cream	9 Years 3 Months	2 Months	Puppy	8.2	Female	No	Yes	15-Nov-2012	No			Owner Surrender	2012-09-01	2012-11-03 13:06:00
490007	Poppy	2019	Puppy	Owner Surrender	Prince George	North Cariboo District Branch	Landlord Does Not Allow Pets	Treatable-Rehabilitatable	Treatable-Rehabilitatable	Boxer Mix	Black / White	2 Years 8 Months	2 Months 2 Weeks	Puppy	8.2	Female	No	Yes	18-Jun-2019	No		Stray	Owner Surrender	2019-04-01	2019-06-15 12:50:00
484077	Winnie	2019	Puppy	Owner Surrender	Kelowna	Kelowna Branch	Home - Abusive Relationship/Violence In Family	Healthy	Healthy	German Shepherd Mix	Brown	2 Years 11 Months	3 Months	Puppy	8.2	Female	No	No		No		Publicly posted flyer	Owner Surrender	2018-12-29	2019-03-29 12:49:00
450216	Myles	2017	Puppy	Owner Surrender	Williams Lake - City Limits	Williams Lake & District Branch	Feral	Treatable-Rehabilitatable	Treatable-Rehabilitatable	Mastiff / German Shepherd	Brown / Black	4 Years 3 Months	3 Months 1 Week	Puppy	8.2	Male	No	Yes	20-Dec-2017	No		Stray	Owner Surrender	2017-08-26	2017-12-08 14:17:00
390020	Ginger	2016	Puppy	Owner Surrender	Nimpo Lake - Crd J	Williams Lake & District Branch	Found Abandoned	Healthy	Healthy	German Shepherd Mix	Red Gold / Blonde	6 Years 2 Months	3 Months	Puppy	8.2	Female	No	Yes	13-Jan-2016	No			Owner Surrender	2015-09-30	2016-01-03 16:24:00
385651	Morrison	2015	Puppy	Owner Surrender	Victoria	Victoria Branch	Too Many Dogs			Rottweiler / German Shepherd	Black / Tan	6 Years 2 Months 2 Weeks	2 Months	Puppy	8.2	Male	No	Yes	17-Nov-2015	No			Owner Surrender	2015-09-16	2015-11-16 16:14:00
477388	Leon	2018	Puppy	Owner Surrender	Victoria	Victoria Branch	Landlord Does Not Allow Pets	Healthy	Healthy	Labrador Retriever / English Setter	Gold	3 Years 2 Months 3 Weeks	3 Months	Puppy	8.2	Male	Yes	Yes		Yes		Animal control facility / municipal pound	Owner Surrender	2018-09-06	2018-12-12 12:06:00
245644	Kenzi	2011	Puppy	Owner Surrender	Penticton	South Okanagan/Similkameen Branch				Labrador Retriever / Chow Chow	Black	10 Years 3 Months	11 Months 1 Week	Adult	8.2	Female	Yes	Yes		Yes			Owner Surrender	2011-08-29	2011-08-08 16:09:00
292314	Zoey	2013	Puppy	Owner Surrender	Prince George	North Cariboo District Branch	Landlord Does Not Allow Pets			Chesapeake Bay Retriever / German Shepherd	Brown Brindle	3 Months 4 Weeks (approx)	2 Months 3 Weeks	Puppy	8.2	Female	No	No		No		Breeder - online ad	Owner Surrender	2012-12-07	2013-03-06 17:09:00
264124	D	2012	Puppy	Owner Surrender	Victoria	Victoria Branch	Too Many Dogs			Domestic Medium Hair / Border Collie	Black / White	9 Years 10 Months 3 Weeks	3 Months	Puppy	8.2	Male	Yes	Yes		No		Animal rescue - other in BC	Owner Surrender	2012-01-07	2012-04-07 18:00:00
250336	Homer (formerly Gus)	2011	Puppy	Owner Surrender	Burnaby	Burnaby Branch	Cant Afford			British Bulldog Mix	Brindle / White	10 Years 4 Months	2 Months 2 Weeks	Puppy	8.19	Male	Yes	Yes		No		Offspring of my own pet - planned litter	Owner Surrender	2011-07-26	2011-10-14 16:44:00
196473	Female Pup #2	2010	Puppy	Owner Surrender	Roberts Creek	Sunshine Coast Branch	Too Many Dogs			Labrador Retriever / Poodle Standard	Blonde	11 Years 11 Months	3 Months	Puppy	8.18	Female	No	yes	14-Apr-2010	No			Owner Surrender	2009-12-26	2010-03-26 15:46:00
483553	Cooper	2019	Puppy	Owner Surrender	Prince Rupert	Prince Rupert Branch	No Time For Pet/Pet Is Too Much Responsibility	Healthy	Healthy	German Shepherd / Terrier	Brown / Black	2 Years 11 Months 2 Weeks	3 Months 1 Week	Puppy	8.18	Male	No	Yes	2-May-2019	No		Free - online ad	Owner Surrender	2018-12-11	2019-03-22 15:32:00
388340	Koda	2015	Puppy	Owner Surrender	Nemiah Valley - Crd J	Williams Lake & District Branch	Other	Treatable-Rehabilitatable	Treatable-Rehabilitatable	Pit Bull Terrier / Boxer	Fawn / White	5 Years 11 Months 2 Weeks	1 Week	Puppy	8.16	Male	No	Yes	22-Feb-2016	No			Owner Surrender	2015-12-12	2015-12-19 12:37:00
469557	Gizmo	2018	Dog	Owner Surrender	Nanaimo	Nanaimo & District Branch	Behaviour - Bit A Person	Treatable-Rehabilitatable	Treatable-Rehabilitatable	Poodle Mix	White / Black	6 Years 2 Months	6 Years 1 Month	Adult	8.15	Male	Yes	Yes		Yes		Breeder - online ad	Owner Surrender	2012-07-26	2018-08-26 14:17:00
336191	Maisy	2014	Dog	Owner Surrender	R.D.N. - Area F	Parksville-Qualicum Beach & District Branch	Aggressive To Other Dogs			Maltese	White	8 Years 5 Months 3 Weeks	1 Year	Young Adult	8.14	Female	Yes	Yes		Yes		Breeder - newspaper ad	Owner Surrender	2013-06-10	2014-06-10 13:10:00
287477	Angus	2012	Puppy	Owner Surrender	Peace River Regional District - Area D	South Peace Branch	Moving House			Border Collie / Rottweiler	Black	9 Years 1 Week	1 Month	Puppy	8.13	Male	No	yes	16-Mar-2013	No		Offspring of my own pet - unplanned litter	Owner Surrender	2012-11-21	2012-12-21 12:09:00
442366	Zoey	2017	Dog	Owner Surrender	Chilliwack	Abbotsford Branch	Divorce	Treatable-Rehabilitatable	Treatable-Rehabilitatable	Jack Russell Terrier Mix	Black / White	7 Years 2 Months 4 Weeks	3 Years	Adult	8.12	Female	Yes	Yes		Yes		Animal rescue - other in BC	Owner Surrender	2014-09-02	2017-09-02 13:41:00
309904	Marley	2013	Dog	Owner Surrender	Prince George	North Cariboo District Branch	Unable To Find Home			Mini Pinscher / Dachshund	Black Brown / Merle	10 Years 2 Months 1 Week	1 Year 11 Months 4 Weeks	Adult	8.1	Female	Yes	Yes		No		Stray	Owner Surrender	2011-09-18	2013-09-17 13:56:00
394998	Bella	2016	Dog	Owner Surrender	Chilliwack	Chilliwack Branch	Moving House			Chihuahua Mix	Brown	11 Years 9 Months 3 Weeks	6 Years	Adult	8.1	Female	Yes	Yes		Yes		Breeder - newspaper ad	Owner Surrender	2010-02-07	2016-02-07 10:45:00
438512	Missy	2017	Dog	Owner Surrender	Abbotsford	Abbotsford Branch	Moving House	Treatable-Rehabilitatable	Treatable-Rehabilitatable	Bichon Frise / Poodle	White	11 Years 4 Months 1 Week	7 Years	Senior	8.1	Female	Yes	Yes		Yes		Friend/relative - rescued/abandoned	Owner Surrender	2010-07-23	2017-07-23 15:05:00
475757	Rocco	2018	Dog	Owner Surrender	Victoria	Victoria Branch	Cant Afford Vet Expenses for Procedure/Illness	Treatable-Rehabilitatable	Treatable-Rehabilitatable	Shih Tzu Mix	White	8 Years 2 Weeks	5 Years	Adult	8.1	Male	Yes	Yes		Yes		Animal rescue - other in BC	Owner Surrender	2013-11-17	2018-11-17 13:24:00
485053	Ozzy	2019	Dog	Owner Surrender	Campbell River	Campbell River Branch	Behaviour - Housetraining/Spraying/Marking Issues	Treatable-Rehabilitatable	Treatable-Rehabilitatable	Border Terrier / Maltese	Blonde	3 Years 3 Months 2 Weeks (approx)	8 Months	Young Adult	8.1	Male	Yes	Yes	28-Mar-2019	Yes		Breeder - online ad	Owner Surrender	2018-08-12	2019-04-12 12:49:00
469170	Simon	2018	Dog	Owner Surrender	Vernon	Vernon & District Branch	Life Change-Human Illness/Injury/CareHome/Hospital	Healthy	Healthy	Havanese / Shih Tzu	Cream	13 Years 3 Months 1 Week	10 Years	Senior	8.1	Male	Yes	Yes		Yes		Breeder - online ad	Owner Surrender	2008-08-21	2018-08-21 12:45:00
460063	Waylon	2018	Dog	Owner Surrender	Fort Nelson	North Peace Branch	Life Change-Human Illness/Injury/CareHome/Hospital	Treatable-Manageable	Treatable-Manageable	Yorkshire Terrier / Shih Tzu	Grey / Tan	10 Years 6 Months 4 Weeks (approx)	7 Years	Adult	8.1	Male	No	Yes	17-May-2018	No		Free - newspaper ad	Owner Surrender	2011-05-02	2018-05-02 13:26:00
186712	Maddie	2009	Dog	Owner Surrender	Victoria	Victoria Branch	Found Abandoned			Dachshund / Chihuahua	Blonde	17 Years 1 Month 2 Weeks	5 Years 1 Month 1 Week	Adult	8.1	Female	No	yes	7-Dec-2009	No			Owner Surrender	2004-10-11	2009-11-20 11:38:00
321329	Loshta	2014	Dog	Owner Surrender	Quesnel	Quesnel & District Branch	Eviction			Pug / Pomeranian	Fawn / Black	8 Years 6 Months 2 Weeks	8 Months 1 Week	Adult	8.1	Female	No	Yes	13-Feb-2014	No			Owner Surrender	2013-05-13	2014-01-22 12:23:00
450866	Foxey	2017	Dog	Owner Surrender	Quesnel	Quesnel & District Branch	Unable To Find Home	Treatable-Manageable	Treatable-Manageable	Shetland Sheepdog Mix	Tan / White	13 Years 11 Months 1 Week	10 Years	Senior	8.1	Female	No	Yes	27-Feb-2018	No		Stray	Owner Surrender	2007-12-19	2017-12-19 12:55:00
406708	Max	2016	Dog	Owner Surrender	Cowichan Valley Regional District	Cowichan & District Branch	Unable To Find Home	Treatable-Manageable	Treatable-Manageable	Shih Tzu / Maltese	Black / White	12 Years 5 Months 1 Week	7 Years	Adult	8.1	Male	Yes	Yes		Yes		Free - newspaper ad	Owner Surrender	2009-06-24	2016-06-24 12:19:00
431783	Charlie	2017	Dog	Owner Surrender	Vancouver	Vancouver Branch	Moving House	Treatable-Rehabilitatable	Treatable-Manageable	Schnauzer, Miniature Mix	Silver / Black	15 Years 3 Months 2 Weeks	10 Years 8 Months 3 Weeks	Senior	8.1	Male	Yes	yes		Yes		Breeder - online ad	Owner Surrender	2006-08-11	2017-05-04 14:35:00
299959	Spooky *watch My Video!*	2013	Dog	Owner Surrender	Vancouver	Vancouver Branch	Unable To Find Home			Poodle Miniature / Havanese	Grey	15 Years 5 Months 1 Week	7 Years	Adult	8.1	Male	Yes	Yes		No		Animal shelter - other BC SPCA shelter	Owner Surrender	2006-06-21	2013-06-21 11:48:00
380543	Willie	2015	Dog	Owner Surrender	Vancouver	Vancouver Branch	No Longer Wanted			Shih Tzu Mix	Apricot	17 Years 8 Months 1 Week (approx)	11 Years 6 Months	Senior	8.1	Male	Yes	Yes		Yes		Animal shelter - out of province	Owner Surrender	2004-03-21	2015-09-21 10:33:00
324991	Lady	2014	Dog	Owner Surrender	Victoria	Victoria Branch	Too Many Dogs			Beagle / Jack Russell Terrier	Black / Tan	9 Years 3 Months 1 Week	1 Year 6 Months	Young Adult	8.1	Female	Yes	Yes		Yes		Breeder - online ad	Owner Surrender	2012-08-22	2014-02-22 11:19:00
453465	Morty	2018	Dog	Owner Surrender	Victoria	Victoria Branch	Behaviour - Too Vocal (Barking/Meowing/Howls/etc.)	Treatable-Manageable	Treatable-Manageable	West Highland White Terrier / Pomeranian	White	15 Years 10 Months	12 Years	Senior	8.1	Male	Yes	Yes		Yes		Friend/relative - from unplanned litter	Owner Surrender	2006-01-27	2018-01-27 13:23:00
453139	Arrow	2018	Dog	Owner Surrender	Peace River Regional District - Area E	North Peace Branch	Too Many Animals	Treatable-Rehabilitatable	Treatable-Rehabilitatable	Shih Tzu Mix	White / Cream	10 Years 10 Months 1 Week	6 Years 11 Months 3 Weeks	Senior	8.1	Male	No	Yes	30-Jan-2018	No		Friend/relative - gift (adult animal)	Owner Surrender	2011-01-23	2018-01-19 11:59:00
341254	Trixie	2014	Dog	Owner Surrender	Comox	Comox Valley & District Branch	Reactive House Soiling (situational/stress)	Healthy	Healthy	Bichon Frise / Poodle Miniature	White	11 Years 8 Months	5 Years	Adult	8.1	Female	Yes	Yes		Yes		Pet Store - Chain	Owner Surrender	2009-08-01	2014-08-01 15:53:00
468836	Ladey	2018	Dog	Owner Surrender	Radium Hot Springs	East Kootenay Branch	Cant Afford Vet Expenses for Chronic Condition	Treatable-Rehabilitatable	Treatable-Rehabilitatable	Shih Tzu Mix	White	15 Years 3 Months 1 Week	11 Years 11 Months 4 Weeks	Adult	8.1	Female	Yes	Yes		Yes		Friend/relative - gift (adult animal)	Owner Surrender	2006-08-19	2018-08-17 09:00:00
333067	Char lee	2016	Dog	Owner Surrender	Williams Lake - City Limits	Williams Lake & District Branch	Moving House	Healthy	Healthy	Shih Tzu / Poodle Toy	White	8 Years 10 Months 3 Weeks	3 Years 9 Months 1 Week	Adult	8.1	Male	Yes	Yes		Yes		Animal shelter - other BC SPCA shelter	Owner Surrender	2013-01-07	2016-10-20 12:15:00
316239	Marley	2013	Dog	Owner Surrender	Kelowna	Kelowna Branch	Cant Afford			Shih Tzu / Poodle Miniature	Grey	10 Years	2 Years	Adult	8.1	Female	Yes	Yes		No		Free - online ad	Owner Surrender	2011-11-30	2013-11-30 12:07:00
493811	Lambert	2019	Puppy	Owner Surrender	Westwold	Kamloops & District Branch	Unwanted Litter	Treatable-Rehabilitatable	Treatable-Rehabilitatable	Karelian Bear Dog / Maremma Sheepdog	White	2 Years 5 Months 2 Weeks	1 Month 3 Weeks	Puppy	8.1	Male	No	Yes	16-Aug-2019	No		Offspring of my own pet - unplanned litter	Owner Surrender	2019-06-12	2019-08-03 11:46:00
279714	Duchess	2012	Puppy	Owner Surrender	Salmon Arm (Shuswap)	Shuswap Branch	Other			Maremma Sheepdog Mix	White	9 Years 3 Months	3 Weeks	Puppy	8.1	Female	Yes	Yes		No			Owner Surrender	2012-08-31	2012-09-21 13:59:00
331369	Connor	2014	Puppy	Owner Surrender	Port Alberni	Alberni-Clayoquot Branch	Vet Costs			Wheaten Terrier Mix	White / Brown	7 Years 11 Months 2 Weeks	4 Months	Puppy	8.1	Male	Yes	Yes		No		Breeder - online ad	Owner Surrender	2013-12-16	2014-04-16 16:35:00
238188	Coca	2011	Puppy	Owner Surrender	Prince George	Quesnel & District Branch	Cant Afford			Border Collie Mix	Black / White	10 Years 8 Months 1 Week	3 Months	Puppy	8.1	Male	Yes	Yes		No		Stray	Owner Surrender	2011-03-21	2011-06-21 12:29:00
254991	Mina	2011	Puppy	Owner Surrender	Richmond, City of	Vancouver Branch	Behaviour - Too Active			Bloodhound / German Shepherd	Brown / Black	10 Years 1 Month 3 Weeks	2 Months	Puppy	8.1	Female	Yes	Yes		No		Free - online ad	Owner Surrender	2011-10-07	2011-12-09 13:31:00
305060	Holly	2013	Puppy	Owner Surrender	Quesnel	Quesnel & District Branch	Unwanted Litter			Labrador Retriever / Border Collie	Black	8 Years 6 Months 1 Week	2 Months 4 Weeks	Puppy	8.1	Female	No	No		No		Offspring of my own pet - unplanned litter	Owner Surrender	2013-05-19	2013-08-16 13:09:00
453646	Tilly (Matilda)	2018	Puppy	Owner Surrender	Prince George	North Cariboo District Branch	Unwanted Litter	Healthy	Healthy	Great Pyrenees / Labrador Retriever	Tan / White	4 Years (approx)	2 Months	Puppy	8.1	Female	No	Yes	2-Feb-2018	No		Offspring of my own pet - unplanned litter	Owner Surrender	2017-11-29	2018-01-30 15:23:00
301528	Brylee	2013	Puppy	Owner Surrender	Penticton	South Okanagan/Similkameen Branch	Too Many Dogs			Chow Chow / German Shepherd	Salt and Pepper / Tan	8 Years 6 Months 3 Weeks	2 Months	Puppy	8.1	Female	No	Yes	17-Jul-2013	No		Friend/relative - from unplanned litter	Owner Surrender	2013-05-07	2013-07-08 15:36:00
301530	Destiny	2013	Puppy	Owner Surrender	Penticton	South Okanagan/Similkameen Branch	Too Many Dogs			Chow Chow Mix	Black / Tan	8 Years 6 Months 3 Weeks	2 Months	Puppy	8.1	Female	Yes	Yes		No		Friend/relative - from unplanned litter	Owner Surrender	2013-05-07	2013-07-08 15:36:00
294700	Zayne	2013	Puppy	Owner Surrender	Kelowna	Kelowna Branch	Too Many Dogs			German Shepherd Mix	Black / Brown	8 Years 8 Months 3 Weeks	1 Month	Puppy	8.1	Male	Yes	Yes		Yes			Owner Surrender	2013-03-09	2013-04-14 15:26:00
314856	Bella	2013	Puppy	Owner Surrender	Trail	West Kootenay & District Branch	Unwanted Litter			German Shepherd Mix	Black	8 Years 1 Month 3 Weeks	1 Month	Puppy	8.1	Female	No	Yes	30-Jan-2014	No		Offspring of my own pet - unplanned litter	Owner Surrender	2013-10-08	2013-11-12 09:55:00
322123	Aura	2014	Puppy	Owner Surrender	Victoria	Victoria Branch	Cant Afford			Husky / Alaskan Malamute	Ghost Grey / White	8 Years 2 Weeks	2 Months 2 Weeks	Adult	8.1	Female	No	Yes	31-Jan-2014	No		Animal rescue - other in BC	Owner Surrender	2013-11-14	2014-01-30 12:42:00
172696	Lexie	2009	Dog	Owner Surrender	Vernon	Vernon & District Branch	No Longer Wanted			Australian Terrier Mix	Tan	13 Years 1 Month 1 Week	9 Months	Adult	8.09	Female	No	Yes	7-Oct-2009	No			Owner Surrender	2008-10-24	2009-07-24 15:20:00
309921	Louie	2013	Dog	Owner Surrender	Powell River (city)	Powell River & District Branch	Rescue			Shih Tzu Mix	Blonde	10 Years 2 Months	1 Year 11 Months 2 Weeks	Adult	8.05	Male	Yes	Yes		No		Animal rescue - other in BC	Owner Surrender	2011-09-28	2013-09-17 14:33:00
500661	Tucker	2019	Dog	Owner Surrender	Fort St. John	South Peace Branch	Behaviour - Keeps Escaping	Treatable-Rehabilitatable	Treatable-Rehabilitatable	Shih Tzu Mix	Brown / White	7 Years 1 Month (approx)	4 Years 11 Months 4 Weeks	Adult	8.04	Male	Yes	Yes		Yes		Free - online ad	Owner Surrender	2014-10-31	2019-10-30 10:07:00
311680	Layla	2017	Dog	Owner Surrender	Nelson City	Nelson Branch	Owner Sick	Treatable-Manageable	Treatable-Manageable	Jack Russell Terrier Mix	Tri Color	14 Years 1 Month 3 Weeks	9 Years 9 Months 3 Weeks	Adult	8.02	Female	Yes	Yes		Yes		Animal shelter - other BC SPCA shelter	Owner Surrender	2007-10-07	2017-08-03 11:52:00
490003	Hanna	2019	Puppy	Owner Surrender	Hanceville - Crd K	Williams Lake & District Branch	Unwanted Litter	Healthy	Treatable-Rehabilitatable	German Shepherd / Husky	Black / Tan Points	2 Years 7 Months 3 Weeks	2 Months 1 Week	Puppy	8.01	Female	No	Yes	18-Jun-2019	No		Offspring of my own pet - unplanned litter	Owner Surrender	2019-04-06	2019-06-15 12:44:00
234304	MacY	2011	Dog	Owner Surrender	Kelowna	Kelowna Branch	Holidays/travel			Shih Tzu Mix	White / Brown	22 Years 6 Months 2 Weeks	11 Years 11 Months 4 Weeks	Senior	8.0	Female	Yes	Yes		No		Breeder - online ad	Owner Surrender	1999-05-14	2011-05-13 12:07:00
230295	Scotty	2011	Dog	Owner Surrender	Victoria	Victoria Branch	Too Many Dogs			Terrier Mix	Black / Tan	12 Years 8 Months	1 Year 11 Months 3 Weeks	Young Adult	8.0	Male	No	Yes	25-Mar-2011	No			Owner Surrender	2009-03-30	2011-03-24 20:04:00
222651	Sampson	2011	Puppy	Owner Surrender	Victoria	Victoria Branch	Vet Costs			Labrador Retriever / Labrador Retriever	Cream	10 Years 11 Months 4 Weeks	3 Months	Puppy	8.0	Male	No	Yes	16-Mar-2011	No		Animal shelter - other BC SPCA shelter	Stray	2010-12-02	2011-03-03 09:47:00
233891	Zena 2	2011	Puppy	Owner Surrender	Victoria	Victoria Branch	Too Many Dogs			Boxer Mix	White	10 Years 8 Months 1 Week	1 Month 2 Weeks	Puppy	8.0	Male	No	yes	1-Jun-2011	No			Owner Surrender	2011-03-21	2011-05-09 12:29:00
462147	Skittles	2018	Dog	Owner Surrender	Alert Bay	Comox Valley & District Branch	Too Many Animals	Healthy	Healthy	Shih Tzu Mix	White	6 Years 6 Months	3 Years	Adult	8	Female	Yes	Yes		Yes		Animal control facility / municipal pound	Owner Surrender	2015-05-28	2018-05-28 14:45:00
444451	Wendy	2017	Dog	Owner Surrender	100 Mile House - Cariboo Regional District South	Kamloops & District Branch	No Longer Wanted	Healthy	Healthy	Bichon Frise Mix	White	10 Years 2 Months	6 Years	Adult	8	Female	No	Yes	31-Oct-2017	No		Breeder - newspaper ad	Owner Surrender	2011-09-27	2017-09-27 12:37:00
276778	Emerald	2012	Dog	Owner Surrender	Burnaby	Burnaby Branch	Eviction			Schnauzer, Miniature Mix	White / Cream	4 Years 1 Month	4 Years	Adult	8	Male	No	Yes	6-Sep-2012	No		Breeder - newspaper ad	Owner Surrender	2008-08-17	2012-08-21 11:59:00
387528	Muffin	2015	Dog	Owner Surrender	Chilliwack	Chilliwack Branch	No Time			Jack Russell Terrier Mix	White / Brown	8 Years 4 Months 2 Weeks	2 Years 4 Months 3 Weeks	Young Adult	8	Female	Yes	Yes		No		Breeder - newspaper ad	Owner Surrender	2013-07-13	2015-12-10 13:10:00
363533	Mitch	2015	Dog	Owner Surrender	Chilliwack	Chilliwack Branch	Cant Afford			Maltese Mix	Buff / Ghost Grey	12 Years 8 Months 1 Week	6 Years	Adult	8	Male	Yes	Yes		Yes		Animal control facility / municipal pound	Owner Surrender	2009-03-20	2015-03-20 16:57:00
407283	Scrappy	2016	Dog	Owner Surrender	Kamloops	Kamloops & District Branch	Unable To Find Home			Jack Russell Terrier Mix	White / Black Brown	10 Years 5 Months	5 Years	Adult	8	Male	Yes	Yes		Yes		Stray	Owner Surrender	2011-06-30	2016-06-30 16:42:00
308172	Buddy	2013	Dog	Owner Surrender	Kelowna	Kelowna Branch	Too Many Dogs			Shih Tzu / Poodle Miniature	White	11 Years 2 Months 2 Weeks	2 Years 11 Months 3 Weeks	Adult	8	Male	Yes	Yes		No		Animal control facility / municipal pound	Owner Surrender	2010-09-16	2013-09-09 14:47:00
123221	Winston	2008	Dog	Owner Surrender	Kelowna	Kelowna Branch	No Time			Dachshund, Short-haired	Black / Tan	19 Years 2 Months 3 Weeks (approx)	5 Years 7 Months 1 Week	Senior	8	Male	Yes	Yes		No			Owner Surrender	2002-09-10	2008-04-20 15:26:00
316104	Missy	2013	Dog	Owner Surrender	Kelowna	Kelowna Branch	Vet Costs			Lhasa Apso / Maltese	White	21 Years 3 Months 2 Weeks	13 Years 3 Months 1 Week	Senior	8	Female	Yes	Yes		No		Breeder - online ad	Owner Surrender	2000-08-17	2013-11-28 12:26:00
330490	Zeus	2014	Dog	Owner Surrender	Maple Ridge	Maple Ridge Branch	Owner Sick			Havanese Mix	White / Grey	14 Years 1 Month 3 Weeks	6 Years 6 Months	Adult	8	Male	Yes	Yes		Yes		Free - online ad	Owner Surrender	2007-10-05	2014-04-05 11:02:00
385215	Lucy	2015	Dog	Owner Surrender	Maple Ridge	Maple Ridge Branch	Other			Bichon Frise	White	12 Years 6 Months 2 Weeks	6 Years 6 Months	Adult	8	Female	Yes	yes		Yes		Breeder - online ad	Owner Surrender	2009-05-12	2015-11-12 10:58:00
374757	Henri	2015	Dog	Owner Surrender	Masset	Haida Gwaii Branch	No Time			Pug Mix	Brown	7 Years 4 Months 1 Week	1 Year	Young Adult	8	Male	Yes	Yes		Yes			Owner Surrender	2014-07-24	2015-07-24 11:55:00
440106	Jack Sparrow	2017	Dog	Owner Surrender	Penticton	South Okanagan/Similkameen Branch	Too Many Dogs	Treatable-Rehabilitatable	Treatable-Rehabilitatable	Poodle / Bichon Bolognese	Cream	12 Years 3 Months 2 Weeks (approx)	7 Years 11 Months 3 Weeks	Adult	8	Male	Yes	Yes		Yes		Stray	Owner Surrender	2009-08-15	2017-08-10 12:09:00
240341	Ziggy	2011	Dog	Owner Surrender	Penticton	South Okanagan/Similkameen Branch	Too Many Dogs			Australian Cattle Dog/Blue Heeler Mix	White / Black	12 Years 4 Months 2 Weeks	2 Years	Adult	8	Female	Yes	Yes		No			Owner Surrender	2009-07-12	2011-07-12 12:38:00
373444	Chloe	2015	Dog	Owner Surrender	Port Alberni	Alberni-Clayoquot Branch	Owner Had Debilitating Injury			Jack Russell Terrier Mix	White	9 Years 4 Months 3 Weeks	3 Years	Adult	8	Female	Yes	Yes		Yes		Breeder - newspaper ad	Owner Surrender	2012-07-10	2015-07-10 10:53:00
487008	Chico	2019	Dog	Owner Surrender	Sechelt	Sunshine Coast Branch	Cant Afford Vet Expenses for Procedure/Illness	Treatable-Rehabilitatable	Treatable-Rehabilitatable	Chihuahua / Terrier	Fawn	7 Years 6 Months 3 Weeks (approx)	5 Years	Adult	8	Male	No	No		No	Off Site Vet Clinic	Breeder - posted flyer	Owner Surrender	2014-05-08	2019-05-08 16:13:00
451821	Oliver (Oli)	2018	Dog	Owner Surrender	Abbotsford	Abbotsford Branch	Behaviour - Too Vocal (Barking/Meowing/Howls/etc.)	Treatable-Rehabilitatable	Treatable-Rehabilitatable	Bichon Frise Mix	White	9 Years 10 Months 3 Weeks	6 Years	Adult	8	Male	Yes	Yes		Yes		Friend/relative - rescued/abandoned	Owner Surrender	2012-01-06	2018-01-06 14:36:00
493672	Zoe	2019	Dog	Ambulance - Owner Surrender	Nanaimo	Nanaimo & District Branch		Treatable-Manageable	Treatable-Manageable	Poodle / Maltese	White	18 Years 1 Week	18 Years	Geriatric	8	Female	Yes	Yes		Yes			Ambulance - Owner Surrender	2001-08-01	2019-08-01 15:24:00
487067	Prince	2019	Dog	Owner Surrender	Vancouver	Vancouver Branch	Cant Afford Vet Expenses for Procedure/Illness	Treatable-Manageable	Treatable-Manageable	Shih Tzu Mix	Black / White	9 Years 6 Months 3 Weeks	7 Years	Adult	8	Male	Yes	Yes		Yes		Stray	Owner Surrender	2012-05-09	2019-05-09 13:08:00
317731	Halo	2013	Dog	Owner Surrender	Vernon	Vernon & District Branch	Owner Had Debilitating Injury			Poodle Toy Mix	Grey	13 Years 4 Months 1 Week	5 Years 4 Months 1 Week	Adult	8	Male	Yes	Yes		Yes		Friend/relative - from planned litter	Owner Surrender	2008-07-23	2013-12-06 15:16:00
347682	Trinka	2014	Dog	Owner Surrender	Vernon	South Okanagan/Similkameen Branch	Constable Visit			Mini Pinscher / Pug	Fawn	8 Years 1 Month 3 Weeks	1 Year	Adult	8	Female	No	Yes	4-Nov-2014	No		Offspring of my own pet - planned litter	Owner Surrender	2013-10-04	2014-10-04 08:22:00
347687	Lexie	2014	Dog	Owner Surrender	Vernon	South Okanagan/Similkameen Branch	Constable Visit			Mini Pinscher / Pug	Black / Tan	8 Years 7 Months 3 Weeks	1 Year 6 Months	Adult	8	Female	No	Yes	7-Oct-2014	No		Offspring of my own pet - planned litter	Owner Surrender	2013-04-04	2014-10-04 08:22:00
421872	Kip not Captain	2016	Dog	Owner Surrender	Victoria	Victoria Branch	Behaviour - Too Active	Treatable-Manageable	Treatable-Manageable	Jack Russell Terrier Mix	Tan / White	6 Years 5 Months 2 Weeks	1 Year 6 Months	Adult	8	Male	Yes	Yes		Yes		Friend/relative - gift (adult animal)	Owner Surrender	2015-06-17	2016-12-17 15:14:00
272394	Luther	2012	Dog	Owner Surrender	Victoria	Victoria Branch	Too Many Dogs			Wirehaired Jack Russell / Jack Russell Terrier	Tri Color	10 Years 10 Months 2 Weeks	1 Year 5 Months 3 Weeks	Young Adult	8	Male	Yes	Yes		Yes		Animal rescue - other in BC	Owner Surrender	2011-01-17	2012-07-09 15:37:00
420349	Boo Boo	2016	Dog	Owner Surrender	Vernon	Vernon & District Branch	Treatment Centre	Treatable-Rehabilitatable	Treatable-Rehabilitatable	Chihuahua / Rat Terrier	White	15 Years	10 Years	Senior	8	Male	No	yes	22-Dec-2016	No		Friend/relative - gift (adult animal)	Owner Surrender	2006-11-25	2016-11-25 13:06:00
422400	Roxy	2016	Dog	Owner Surrender	Vernon	Vernon & District Branch	No Time	Treatable-Rehabilitatable	Treatable-Rehabilitatable	Terrier / Poodle	Black / Tan	17 Years 11 Months	13 Years	Senior	8	Female	Yes	Yes		Yes		Pet Store - Chain	Owner Surrender	2003-12-28	2016-12-28 13:00:00
256407	Kobe	2011	Dog	Owner Surrender	Vancouver	Surrey Education & Adoption Centre	Moving House			Maltese Mix	White	17 Years 11 Months 1 Week	8 Years 1 Week	Adult	8	Male	Yes	Yes		No		Friend/relative - gift (adult animal)	Owner Surrender	2003-12-19	2011-12-30 14:11:00
382972	Rosie	2015	Dog	Owner Surrender	Williams Lake - City Limits	Williams Lake & District Branch	Cant Afford	Healthy	Healthy	Pug Mix	Fawn	11 Years 1 Month 2 Weeks	5 Years	Adult	8	Female	Yes	Yes		No		Breeder - online ad	Owner Surrender	2010-10-16	2015-10-16 14:53:00
232554	Teddy	2011	Dog	Owner Surrender	Nanaimo	Nanaimo & District Branch	No Time			Schnauzer / Yorkshire Terrier	Silver	11 Years 2 Months	6 Months 3 Weeks	Young Adult	8	Male	Yes	Yes		No		Pet Store - Independent	Owner Surrender	2010-09-27	2011-04-23 13:07:00
411490	Roger (rocky)	2016	Dog	Owner Surrender	Nanaimo	Nanaimo & District Branch	New Baby	Treatable-Rehabilitatable	Treatable-Rehabilitatable	Chihuahua Mix	Blue Merle	11 Years 3 Months 2 Weeks	6 Years	Adult	8	Male	Yes	Yes		Yes		Breeder - online ad	Owner Surrender	2010-08-16	2016-08-16 13:25:00
406227	Buddy	2014	Dog	Owner Surrender	Courtenay	Comox Valley & District Branch	Owner Sick			Bichon Frise Mix	White	11 Years 5 Months 1 Week	4 Years 1 Month 3 Weeks	Adult	8	Male	No	Yes	22-Aug-2014	Yes		Animal shelter - other BC SPCA shelter	Owner Surrender	2010-06-21	2014-08-16 12:48:00
403948	Bello (on Meds)	2016	Dog	Owner Surrender	Nanaimo - Regional District	Nanaimo & District Branch	Other			Poodle Miniature	Apricot / White	14 Years 11 Months 2 Weeks	9 Years 5 Months 1 Week	Senior	8	Male	Yes	Yes		Yes		Breeder - online ad	Owner Surrender	2006-12-12	2016-05-24 12:49:00
332199	Tawny	2014	Dog	Owner Surrender	Sechelt	Sunshine Coast Branch	Rescue			Terrier / Whippet	Cream	8 Years 1 Month	6 Months	Young Adult	8	Female	No	Yes	7-May-2014	No		Animal shelter - out of province	Owner Surrender	2013-10-28	2014-04-28 10:54:00
434493	Deacon	2017	Dog	Owner Surrender	Kelowna	Kelowna Branch	No Time	Healthy	Healthy	Bichon Frise Mix	White	6 Years 11 Months 3 Weeks	2 Years 6 Months	Adult	8	Male	Yes	Yes		Yes		Breeder - newspaper ad	Owner Surrender	2014-12-06	2017-06-06 15:12:00
409010	Raven	2016	Puppy	Owner Surrender	Stone (res)- Crd K	Williams Lake & District Branch	Too Many Dogs	Healthy	Healthy	German Shepherd Mix	Black / Tan	5 Years 7 Months 1 Week	3 Months	Puppy	8	Female	No	Yes	22-Jul-2016	No			Owner Surrender	2016-04-20	2016-07-20 16:51:00
287463	Dawson	2012	Puppy	Owner Surrender	Peace River Regional District - Area D	South Peace Branch	Moving House			Border Collie / Rottweiler	Black / Tan	9 Years 1 Week	1 Month	Puppy	8	Female	Yes	Yes		No		Offspring of my own pet - unplanned litter	Owner Surrender	2012-11-21	2012-12-21 11:31:00
330268	Maggie	2014	Puppy	Owner Surrender	Abbotsford	Abbotsford Branch	Unwanted Litter			Catahoula Leopard Dog / Mastiff	Brown Brindle / White	7 Years 10 Months 2 Weeks	2 Months 3 Weeks	Puppy	8	Female	No	No		No		Animal rescue - other in BC	Owner Surrender	2014-01-11	2014-04-02 15:09:00
119431	Jade	2008	Puppy	Owner Surrender	Dawson Creek	South Peace Branch	No Longer Wanted			Labrador Retriever / Husky	Black / White	13 Years 11 Months	2 Months 1 Week	Puppy	8	Female	Yes	Yes		Yes			Owner Surrender	2007-12-31	2008-03-12 01:00:00
357069	Noble #3	2015	Puppy	Owner Surrender	Chilliwack	Chilliwack Branch	Unable To Find Home			German Shepherd / Collie Rough	Tan / Brown	7 Years	1 Month 3 Weeks	Puppy	8	Male	Yes	Yes		Yes		Found abandoned	Owner Surrender	2014-11-30	2015-01-25 11:38:00
253775	Dixie	2011	Puppy	Owner Surrender	Salmon Arm (Shuswap)	Shuswap Branch	Other			Beagle Mix	Black Brown	10 Years 4 Weeks	2 Weeks	Puppy	8	Female	No	Yes	8-Feb-2012	No			Owner Surrender	2011-11-03	2011-11-23 15:58:00
312304	Kaleb	2013	Puppy	Owner Surrender	Burns Lake (Res)	Quesnel & District Branch	Unwanted Litter			Labrador Retriever / Boxer	Brown Brindle / White	8 Years 3 Months	1 Month 1 Week	Puppy	8	Male	No	yes	12-Mar-2014	No			Owner Surrender	2013-08-31	2013-10-13 10:14:00
346790	Robin	2014	Puppy	Owner Surrender	Penticton (Res)	South Okanagan/Similkameen Branch	Too Many Dogs			Australian Cattle Dog/Blue Heeler Mix	Black / White	7 Years 3 Months 3 Weeks	1 Month 2 Weeks	Puppy	8	Female	No	Yes	30-Oct-2014	No			Owner Surrender	2014-08-08	2014-09-26 13:21:00
301529	Caycee	2013	Puppy	Owner Surrender	Penticton	South Okanagan/Similkameen Branch	Too Many Dogs			Chow Chow / German Shepherd	Salt and Pepper / White	8 Years 6 Months 3 Weeks	2 Months	Puppy	8	Female	Yes	Yes		No		Friend/relative - from unplanned litter	Owner Surrender	2013-05-07	2013-07-08 15:36:00
421254	Ellie	2016	Puppy	Owner Surrender	Maple Ridge	Maple Ridge Branch	Too Many Dogs	Treatable-Manageable	Treatable-Manageable	Italian Greyhound	Black	6 Years 11 Months 3 Weeks	2 Years	Young Adult	8	Female	Yes	Yes		Yes		Free - newspaper ad	Owner Surrender	2014-12-08	2016-12-08 14:02:00
390021	Norman	2016	Puppy	Owner Surrender	Nimpo Lake - Crd J	Williams Lake & District Branch	Found Abandoned	Healthy	Healthy	Husky / Rottweiler	Black / Tan	6 Years 4 Weeks	2 Months	Puppy	8	Male	No	Yes	8-Jan-2016	No			Owner Surrender	2015-11-02	2016-01-03 16:24:00
395969	Grizz	2016	Puppy	Owner Surrender	Dawson Creek	South Peace Branch	Abandoned By A Friend Or Relative			German Shepherd / Rottweiler	Tan / Black	5 Years 11 Months 2 Weeks	2 Months	Puppy	8	Male	No	Yes	8-Apr-2016	No		Friend/relative - rescued/abandoned	Owner Surrender	2015-12-17	2016-02-18 14:35:00
267660	Benny	2012	Puppy	Owner Surrender	Port Hardy	Nanaimo & District Branch	Rescue			Labrador Retriever Mix	Black / White	9 Years 8 Months	1 Month 2 Weeks	Puppy	8	Male	Yes	Yes		No		Animal control facility / municipal pound	Owner Surrender	2012-04-01	2012-05-20 16:39:00
376802	Sosa	2015	Dog	Owner Surrender	Vernon	Vernon & District Branch	Cant Afford			Rottweiler Mix	Black / Tan	15 Years 3 Months 1 Week	8 Years 11 Months 3 Weeks	Senior	79.8	Female	Yes	Yes		No		Found abandoned	Owner Surrender	2006-08-19	2015-08-13 12:55:00
331650	Daeus	2014	Dog	Owner Surrender	Parksville	Parksville-Qualicum Beach & District Branch	Other			Bullmastiff / Pit Bull Terrier	Rust	9 Years 7 Months 1 Week	2 Years	Adult	79.8	Male	Yes	Yes		Yes		Free - posted flyer	Owner Surrender	2012-04-22	2014-04-22 11:54:00
293114	Susie-	2013	Dog	Owner Surrender	Quesnel Crd I	Quesnel & District Branch	Moving House			Kelpie / Rottweiler	Black / Tan Points	11 Years 8 Months 1 Week	3 Years	Adult	79.6	Female	Yes	Yes		Yes		Friend/relative - rescued/abandoned	Owner Surrender	2010-03-20	2013-03-20 12:03:00
431811	Cora	2017	Dog	Owner Surrender	Nanaimo	Parksville-Qualicum Beach & District Branch	Too Much Responsibility	Treatable-Rehabilitatable	Treatable-Rehabilitatable	Rottweiler / Border Collie	Black / Red	6 Years 6 Months 3 Weeks	2 Years	Young Adult	79.6	Female	Yes	Yes		Yes		Friend/relative - from unplanned litter	Owner Surrender	2015-05-05	2017-05-05 09:25:00
425371	Nell	2017	Dog	Owner Surrender	Vernon	Vernon & District Branch	Attacking Livestock	Treatable-Rehabilitatable	Treatable-Rehabilitatable	Great Pyrenees Mix	White	6 Years 2 Months 1 Week	1 Year 4 Months 2 Weeks	Adult	79.2	Female	Yes	Yes		Yes		Breeder - online ad	Owner Surrender	2015-09-23	2017-02-07 15:36:00
282238	Sierra	2012	Dog	Owner Surrender	Abbotsford	Abbotsford Branch	Moving House			Siberian Husky Mix	White / Tan	15 Years 1 Month 1 Week	6 Years	Adult	79	Female	Yes	Yes		No		Animal shelter - other in BC	Owner Surrender	2006-10-20	2012-10-20 12:58:00
376550	Grizzly	2015	Dog	Owner Surrender	Kamloops	Kamloops & District Branch	No Time			Saint Bernard / Leonberger	Black Brown / White	7 Years 2 Months 1 Week	10 Months 2 Weeks	Young Adult	78.8	Male	No	Yes	17-Aug-2015	No		Breeder - online ad	Owner Surrender	2014-09-24	2015-08-11 15:44:00
345452	Lily	2014	Dog	Owner Surrender	Salmon Arm (Shuswap)	Shuswap Branch	Jumping The Fence			Rottweiler Mix	Black / Tan	10 Years 2 Months 2 Weeks	2 Years 11 Months 4 Weeks	Young Adult	78.8	Female	No	Yes	23-Sep-2014	No		Free - online ad	Owner Surrender	2011-09-14	2014-09-13 16:05:00
388503	Sheba	2015	Dog	Owner Surrender	Nelson City	Nelson Branch	Owner Had Debilitating Injury	Treatable-Manageable	Treatable-Manageable	Boxer / Labrador Retriever	Blonde	17 Years 2 Months 3 Weeks	11 Years 3 Months 1 Week	Senior	78.6	Female	No	yes	10-Feb-2016	Yes		Breeder - newspaper ad	Owner Surrender	2004-09-09	2015-12-22 14:53:00
405436	Buddy	2016	Dog	Owner Surrender	Campbell River	Campbell River Branch	Landlord Does Not Allow Pets	Healthy	Healthy	German Shepherd	Black / Brown	7 Years 2 Months	1 Year 8 Months 1 Week	Adult	78.6	Male	Yes	Yes		Yes		Friend/relative - rescued/abandoned	Owner Surrender	2014-10-01	2016-06-09 16:31:00
476699	Ole	2018	Dog	Owner Surrender	Sunshine Coast Regional District (SCRD)	Sunshine Coast Branch	Behaviour - Too Vocal (Barking/Meowing/Howls/etc.)	Treatable-Manageable	Treatable-Manageable	Great Pyrenees	White / Grey	7 Years	4 Years	Adult	78.5	Male	Yes	Yes	15-Oct-2015	Yes		Friend/relative - rescued/abandoned	Owner Surrender	2014-11-26	2018-12-01 13:21:00
446402	Dr Pepper	2017	Dog	Owner Surrender	Port Alberni	Alberni-Clayoquot Branch	Other	Healthy	Healthy	Labrador Retriever Mix	Black	10 Years 1 Month 1 Week (approx)	6 Years	Adult	78.4	Male	Yes	Yes		Yes		Friend/relative - from planned litter	Owner Surrender	2011-10-19	2017-10-19 13:05:00
404491	Rex	2016	Dog	Owner Surrender	*Other - Outside Of Province	Vernon & District Branch	Too Many Dogs	Treatable-Rehabilitatable	Treatable-Rehabilitatable	American Bulldog Mix	White / Brindle	8 Years 6 Months	3 Years	Adult	78.4	Male	Yes	Yes		Yes		Animal shelter - out of province	Owner Surrender	2013-05-30	2016-05-30 16:37:00
374061	Chance	2015	Dog	Owner Surrender	Kamloops	Kamloops & District Branch	Abandoned By A Friend Or Relative			Labrador Retriever Mix	Black	12 Years 5 Months 2 Weeks	6 Years 1 Month	Adult	78	Male	Yes	Yes	27-Sep-2011	Yes		Friend/relative - rescued/abandoned	Owner Surrender	2009-06-17	2015-07-17 12:54:00
360907	Kaylee	2015	Dog	Owner Surrender	R.D.N. - Area E	Parksville-Qualicum Beach & District Branch	Moving House			Rottweiler Mix	Black / Tan	9 Years 1 Week	9 Years	Adult	78	Female	Yes	Yes		Yes		Animal rescue - other in BC	Owner Surrender	2006-02-18	2015-02-18 15:50:00
329953	Oni	2014	Dog	Owner Surrender	Nelson City	Nelson Branch	Unable To Find Home			Boxer Mix	Brindle / White	16 Years 3 Months	8 Years 6 Months 4 Weeks	Senior	78	Male	Yes	Yes		Yes		Friend/relative - gift (adult animal)	Owner Surrender	2005-09-01	2014-03-29 15:49:00
377518	Sadie	2015	Dog	Owner Surrender	Tumbler Ridge	South Peace Branch	Moving House			Border Collie / Golden Retriever	Gold / Black	14 Years 3 Months 1 Week	8 Years	Adult	78	Female	Yes	Yes		Yes		Friend/relative - gift (adult animal)	Owner Surrender	2007-08-20	2015-08-20 12:25:00
303821	Karma	2013	Dog	Owner Surrender	Vernon	Vernon & District Branch	Children Not Ready For A Pet			Chesapeake Bay Retriever / Labrador Retriever	Chocolate	11 Years 3 Months 4 Weeks	3 Years	Adult	78	Male	Yes	Yes		No		Stray	Owner Surrender	2010-08-02	2013-08-02 12:16:00
347221	Turbo	2014	Dog	Owner Surrender	Vernon	Vernon & District Branch	Other			Rottweiler Mix	Black Brown	2 Years 3 Months 1 Week (approx)	2 Years	Adult	78	Male	No	No		No		Stray	Owner Surrender	2012-09-30	2014-09-30 14:39:00
397695	Bella	2016	Dog	Owner Surrender	Vernon	Vernon & District Branch	Moving House	Treatable-Manageable	Treatable-Manageable	German Shepherd / Schnauzer, Giant	Tan / Black	8 Years 2 Months 3 Weeks	2 Years 6 Months	Adult	78	Female	Yes	Yes		Yes		Free - online ad	Owner Surrender	2013-09-09	2016-03-09 10:59:00
477828	Skookum	2018	Dog	Owner Surrender	Nanaimo	Nanaimo & District Branch	Life Change- Jail/Treatment Centre/Transition Home	Treatable-Manageable	Treatable-Manageable	Saint Bernard Mix	Tan / White	12 Years 8 Months	9 Years 8 Months 2 Weeks	Senior	78	Male	Yes	Yes		Yes		Free - online ad	Owner Surrender	2009-04-01	2018-12-19 15:59:00
162772	Elu	2015	Dog	Owner Surrender	Peace River Regional District - Area D	South Peace Branch	Moving House	Treatable-Rehabilitatable	Treatable-Rehabilitatable	German Shepherd / Norwegian Elkhound	Black / Grey	14 Years 6 Months 2 Weeks	8 Years	Adult	77.8	Female	Yes	Yes		Yes		Animal shelter - other BC SPCA shelter	Stray	2007-05-12	2015-05-12 11:08:00
376544	Blu	2015	Dog	Owner Surrender	West Vancouver	West Vancouver Branch	Moving House			German Shepherd	Black / Brown	9 Years 3 Weeks	2 Years 9 Months	Young Adult	77	Male	Yes	Yes		Yes		Friend/relative - rescued/abandoned	Owner Surrender	2012-11-07	2015-08-11 15:15:00
189082	Will	2009	Dog	Owner Surrender	Cowichan (Res)	Cowichan & District Branch	Constable Visit			Rottweiler Mix	Black / Tan	Adult	Unknown	Adult	77	Male	No	Yes	8-Jan-2010	No			Owner Surrender		2009-12-18 13:49:00
425496	Fay	2017	Dog	Owner Surrender	Salmon Arm (Shuswap)	Shuswap Branch	Found Abandoned	Treatable-Manageable	Treatable-Manageable	Husky Mix	Black / Brown	16 Years 9 Months 3 Weeks	12 Years	Senior	77	Female	Yes	Yes		Yes		Found abandoned	Owner Surrender	2005-02-10	2017-02-10 12:25:00
378944	Dude	2015	Dog	Owner Surrender	R.D.N. - Area H	Parksville-Qualicum Beach & District Branch	No Time			Labrador Retriever Mix	Black	8 Years 8 Months 4 Weeks	2 Years 6 Months	Adult	77	Male	Yes	Yes		Yes		Friend/relative - from unplanned litter	Owner Surrender	2013-03-03	2015-09-03 13:10:00
363300	Reggie	2015	Dog	Owner Surrender	Penticton	South Okanagan/Similkameen Branch	Landlord Does Not Allow Pets			Pyrenean Mountain Dog Mix	Red / White	12 Years 8 Months 1 Week	6 Years	Adult	77	Male	Yes	Yes		Yes		Friend/relative - rescued/abandoned	Owner Surrender	2009-03-18	2015-03-18 14:07:00
328868	J.J. Girl	2014	Dog	Owner Surrender	Vernon	Vernon & District Branch	Other			American Bulldog / Akbash	Brindle	8 Years 8 Months 2 Weeks	1 Year	Young Adult	77	Female	No	Yes	25-Mar-2014	No		Animal control facility / municipal pound	Owner Surrender	2013-03-17	2014-03-17 14:42:00
361011	Ranger	2015	Dog	Owner Surrender	Port Alberni	Alberni-Clayoquot Branch	Rescue			Cane Corso Mix	Blue	8 Years 9 Months 1 Week	2 Years	Adult	77	Male	Yes	Yes		Yes		Friend/relative - rescued/abandoned	Owner Surrender	2013-02-20	2015-02-20 10:38:00
320304	Kessy	2015	Dog	Owner Surrender	Vernon	Vernon & District Branch	Moving House			Husky Mix	Brown / Cream	7 Years 11 Months 2 Weeks	1 Year 1 Month	Young Adult	77	Male	Yes	Yes	5-Feb-2014	No		Animal shelter - other in BC	Stray	2013-12-13	2015-01-19 15:49:00
346017	Sydney	2014	Dog	Owner Surrender	Salmon Arm (Shuswap)	Shuswap Branch	Other			German Shepherd Mix	Brown / Black	15 Years 2 Months 1 Week	8 Years	Adult	76.8	Female	No	Yes	3-Dec-2014	No		Stray	Owner Surrender	2006-09-19	2014-09-19 12:28:00
335296	Princess	2014	Dog	Owner Surrender	Kamloops	Kamloops & District Branch	Yard Too Small			Mastiff Mix	Black Brindle	2 Years 3 Months 2 Weeks (approx)	2 Years 2 Months 4 Weeks	Adult	76.8	Female	No	No		No		Breeder - online ad	Owner Surrender	2012-03-02	2014-05-31 12:50:00
415066	Tayla (adoption Pending)	2016	Dog	Owner Surrender	Nanaimo	Nanaimo & District Branch	Abandoned By A Friend Or Relative	Treatable-Rehabilitatable	Treatable-Rehabilitatable	Presa Canario / Pit Bull Terrier	Black / White	6 Years 2 Months 1 Week	1 Year	Young Adult	76.8	Female	Yes	Yes		No		Friend/relative - rescued/abandoned	Owner Surrender	2015-09-22	2016-09-22 17:54:00
414726	Boscoe	2016	Dog	Owner Surrender	Lillooet	Kamloops & District Branch	Landlord Does Not Allow Pets			German Shepherd / Rottweiler	Brindle	9 Years 11 Months 1 Week	4 Years 8 Months 3 Weeks	Adult	76.2	Male	No	Yes	27-Sep-2016	No		Found abandoned	Owner Surrender	2011-12-23	2016-09-19 16:24:00
361120	Bailey	2015	Dog	Owner Surrender	Kamloops	Kamloops & District Branch	No Time			Mastiff / German Shepherd	Tan / Black	1 Year 1 Week	1 Year	Adult	76	Female	No	Yes	27-Feb-2015	No		Free - online ad	Owner Surrender	2014-02-21	2015-02-21 11:19:00
419419	Hannah	2016	Dog	Owner Surrender	Merritt	Kamloops & District Branch	Behaviour - Keeps Escaping	Healthy	Healthy	Great Pyrenees / Golden Retriever	Blonde	9 Years 10 Months 2 Weeks	4 Years 9 Months 4 Weeks	Adult	76	Female	Yes	Yes		Yes		Animal rescue - other in BC	Owner Surrender	2012-01-12	2016-11-11 12:54:00
306455	Ryder - Radar	2013	Dog	Owner Surrender	Quesnel	Quesnel & District Branch	Wont Pay Impound Fees			German Shepherd / Husky	Tan / Black	9 Years 3 Weeks	9 Months 2 Weeks	Young Adult	75.9	Male	Yes	Yes		No		Breeder - online ad	Stray	2012-11-05	2013-08-21 13:57:00
355405	Bodie	2015	Dog	Owner Surrender	Kamloops	Kamloops & District Branch	Other			German Shepherd / Rottweiler	Black / Tan	19 Years 10 Months 4 Weeks	13 Years	Senior	75.8	Male	No	Yes	28-Jan-2015	No		Stray	Owner Surrender	2002-01-03	2015-01-03 16:30:00
367085	Kodi	2015	Dog	Owner Surrender	Ashcroft	Kamloops & District Branch	Attacking Livestock			Labrador Retriever Mix	Gold	9 Years 7 Months	3 Years	Adult	75.6	Male	Yes	Yes		Yes		Breeder - posted flyer	Owner Surrender	2012-05-01	2015-05-01 15:02:00
398533	Hurley	2016	Dog	Owner Surrender	Kamloops	Kamloops & District Branch	Snapping At Children			Labrador Retriever / Chow Chow	Black	11 Years 8 Months 1 Week	6 Years	Adult	75.6	Male	Yes	Yes		Yes		Breeder - online ad	Owner Surrender	2010-03-19	2016-03-19 10:29:00
436373	Jack	2017	Dog	Owner Surrender	*Other - Outside Of Province	Kamloops & District Branch	Rescue	Healthy	Healthy	American Bulldog Mix	Black / White	9 Years 4 Months 3 Weeks	4 Years 11 Months 2 Weeks	Adult	75	Male	Yes	Yes		Yes			Owner Surrender	2012-07-07	2017-06-26 10:10:00
333761	Titan	2014	Dog	Owner Surrender	Dawson Creek	South Peace Branch	Abandoned By A Friend Or Relative			Labrador Retriever / Rottweiler	Black	9 Years 2 Weeks	1 Year 6 Months	Young Adult	75	Male	No	Yes	5-Jun-2014	No		Friend/relative - rescued/abandoned	Owner Surrender	2012-11-15	2014-05-15 14:16:00
419675	Pablo	2016	Dog	Owner Surrender	Kamloops	Kamloops & District Branch	No Time	Healthy	Healthy	Rottweiler Mix	Black / Tan Points	5 Years 7 Months	6 Months 2 Weeks	Young Adult	75	Male	No	Yes	17-Nov-2016	No		Found abandoned	Owner Surrender	2016-04-28	2016-11-15 15:20:00
242069	Skyla	2011	Dog	Owner Surrender	Kelowna	Kelowna Branch	Vet Costs			Doberman Mix	Black / Rust	4 Years 4 Months 4 Weeks	4 Years 3 Months 2 Weeks	Adult	75	Female	Yes	Yes		No		Breeder - online ad	Owner Surrender	2007-04-08	2011-07-26 15:21:00
297223	Riley	2013	Dog	Owner Surrender	Abbotsford	Abbotsford Branch	Moving House			Mastiff	Brown	15 Years 2 Months 1 Week	6 Years 8 Months	Adult	75	Male	Yes	Yes		No		Breeder - newspaper ad	Owner Surrender	2006-09-18	2013-05-18 12:54:00
395040	Joc	2016	Dog	Owner Surrender	R.D.N. - Area H	Parksville-Qualicum Beach & District Branch	No Longer Wanted			Labrador Retriever / Rhodesian Ridgeback	Red Brown	8 Years 9 Months 2 Weeks	2 Years 11 Months 4 Weeks	Adult	75	Male	Yes	Yes		Yes		Friend/relative - from planned litter	Owner Surrender	2013-02-11	2016-02-09 10:29:00
353004	Max	2014	Dog	Owner Surrender	Salmon Arm (Shuswap)	Shuswap Branch	Eviction			German Shepherd Mix	Brown	12 Years 11 Months 4 Weeks	6 Years	Adult	75	Male	No	Yes	10-Dec-2014	No		Stray	Owner Surrender	2008-12-02	2014-12-02 14:52:00
403191	Bennie	2016	Dog	Owner Surrender	Victoria	Victoria Branch	Owner Sick	Treatable-Manageable	Treatable-Manageable	Golden Retriever Mix	Gold	9 Years 6 Months 2 Weeks	4 Years	Adult	75	Male	Yes	Yes		Yes		Breeder - online ad	Owner Surrender	2012-05-14	2016-05-14 12:37:00
413676	Toto	2016	Dog	Owner Surrender	Salmon Arm (Shuswap)	Shuswap Branch	Other	Treatable-Rehabilitatable	Treatable-Rehabilitatable	Labrador Retriever Mix	Black	15 Years 2 Months 3 Weeks	10 Years	Senior	74.8	Male	Yes	Yes		Yes		Breeder - posted flyer	Owner Surrender	2006-09-08	2016-09-08 16:42:00
389954	Cooper	2016	Dog	Owner Surrender	Port Alberni	Parksville-Qualicum Beach & District Branch	Other			Labrador Retriever Mix	Black	7 Years 2 Months 3 Weeks	1 Year 3 Months 3 Weeks	Young Adult	74.5	Male	Yes	Yes		Yes		Friend/relative - from planned litter	Owner Surrender	2014-09-07	2016-01-02 14:43:00
470964	Cecilia	2018	Dog	Owner Surrender	Prince Rupert	Prince Rupert Branch	Moving/Evicted - Cant Take Pet Where Owner Going	Treatable-Rehabilitatable	Treatable-Rehabilitatable	Neapolitan Mastiff Mix	Grey / White	7 Years 2 Months 2 Weeks	4 Years	Adult	74.5	Female	No	Yes	12-Nov-2018	No		Breeder - online ad	Owner Surrender	2014-09-13	2018-09-13 11:03:00
357150	Bear	2015	Dog	Owner Surrender	Vernon	Vernon & District Branch	Other			German Shepherd / Golden Retriever	Tan / Black	1 Year (approx)	11 Months 4 Weeks	Adult	74.4	Male	Yes	Yes		Yes		Stray	Owner Surrender	2014-01-28	2015-01-26 15:26:00
397800	Rylee	2016	Dog	Owner Surrender	Kamloops	Kamloops & District Branch	No Time			Labrador Retriever / Bouvier Des Flandres	Black / White	7 Years 2 Months 3 Weeks	1 Year 6 Months	Adult	74.2	Female	Yes	Yes	24-Jul-2015	Yes		Breeder - online ad	Owner Surrender	2014-09-10	2016-03-10 12:07:00
433243	Dillon	2017	Dog	Owner Surrender	*Other - Outside Of Province	Kamloops & District Branch	Rescue	Healthy	Healthy	German Shepherd Mix	Black / Tan	8 Years 6 Months 1 Week	3 Years 11 Months 4 Weeks	Adult	74	Male	Yes	Yes		Yes		Animal shelter - out of province	Owner Surrender	2013-05-22	2017-05-21 15:17:00
332487	Gwenny	2014	Dog	Owner Surrender	Salmon Arm (Shuswap)	Shuswap Branch	Divorce			Labrador Retriever / German Shepherd	Buff	14 Years 7 Months	7 Years	Adult	74	Female	Yes	Yes		Yes		Friend/relative - from unplanned litter	Owner Surrender	2007-05-01	2014-05-01 10:07:00
404881	Sammy	2016	Dog	Owner Surrender	Vernon	Vernon & District Branch	No Time	Treatable-Rehabilitatable	Treatable-Rehabilitatable	Labrador Retriever / Shar-Pei	Black	11 Years 5 Months 4 Weeks	6 Years	Adult	74	Female	Yes	Yes		Yes		Breeder - online ad	Owner Surrender	2010-06-03	2016-06-03 12:31:00
295225	Chief Aka Dozer	2013	Dog	Owner Surrender	Quesnel	Quesnel & District Branch	Too Much Responsibility			Labrador Retriever Mix	Black	9 Years 4 Months 1 Week	9 Months	Young Adult	74	Male	Yes	Yes		No		Friend/relative - gift (adult animal)	Owner Surrender	2012-07-23	2013-04-23 13:32:00
356169	Kirby	2015	Dog	Owner Surrender	Surrey	Vancouver Branch	Owner Had Allergies			Labrador Retriever	Yellow / Blonde	16 Years 3 Months 1 Week	9 Years 4 Months 3 Weeks	Senior	74	Male	Yes	Yes		Yes		Friend/relative - rescued/abandoned	Owner Surrender	2005-08-23	2015-01-14 13:37:00
345244	Kia	2014	Dog	Owner Surrender	Vernon	Vernon & District Branch	Other			Maremma Sheepdog Mix	White	11 Years 2 Months 2 Weeks	4 Years	Adult	74	Female	Yes	Yes		Yes		Animal control facility / municipal pound	Owner Surrender	2010-09-11	2014-09-11 16:29:00
399964	Ringo	2016	Dog	Owner Surrender	Vernon	Vernon & District Branch	Other	Healthy	Treatable-Rehabilitatable	Labrador Retriever / Australian Cattle Dog/Blue Heeler	Black	9 Years 7 Months 3 Weeks	4 Years	Adult	74	Male	Yes	Yes		No		Free - posted flyer	Owner Surrender	2012-04-06	2016-04-06 14:36:00
386454	Fia	2015	Dog	Owner Surrender	*Other - Outside Of Province	Kamloops & District Branch	Unable To Find Home			Labrador Retriever / Husky	Black / White	7 Years 6 Months	1 Year 6 Months	Young Adult	74	Female	No	Yes	1-Dec-2015	No		Animal control facility / municipal pound	Owner Surrender	2014-05-27	2015-11-27 14:32:00
426604	Shadow	2017	Dog	Owner Surrender	Merritt	Kamloops & District Branch	Unable To Find Home	Treatable-Rehabilitatable	Treatable-Rehabilitatable	Labrador Retriever / German Shepherd	Black	6 Years 9 Months	2 Years	Adult	73.8	Male	No	Yes	9-Mar-2017	No		Animal control facility / municipal pound	Owner Surrender	2015-02-28	2017-02-28 11:52:00
355667	Sable	2015	Dog	Owner Surrender	Peace River Regional District - Area D	South Peace Branch	Dog got too Big			German Shepherd / Mastiff	Brown	7 Years 5 Months 3 Weeks	6 Months 4 Weeks	Young Adult	73.6	Female	No	Yes	15-Jan-2015	No		Friend/relative - from unplanned litter	Owner Surrender	2014-06-08	2015-01-07 09:52:00
386439	Gracie	2015	Dog	Owner Surrender	Vernon	Vernon & District Branch	Other			Cane Corso / Labrador Retriever	Black	8 Years	2 Years	Adult	73.6	Female	Yes	Yes		No		Animal control facility / municipal pound	Owner Surrender	2013-11-27	2015-11-27 12:48:00
435107	Cyclops	2017	Dog	Owner Surrender	Kamloops	Kamloops & District Branch	Cant Afford	Treatable-Rehabilitatable	Treatable-Rehabilitatable	Pit Bull Terrier Mix	Brown Brindle / White	7 Years 3 Months 2 Weeks	2 Years 10 Months	Adult	73.4	Male	No	No		No		Friend/relative - from planned litter	Owner Surrender	2014-08-12	2017-06-12 13:07:00
400102	Bella	2016	Dog	Owner Surrender	Vernon	Vernon & District Branch	No Time	Treatable-Rehabilitatable	Treatable-Rehabilitatable	Akita Inu / Husky	Black / White	11 Years 7 Months 3 Weeks	6 Years	Adult	73	Female	Yes	Yes		Yes		Stray	Owner Surrender	2010-04-08	2016-04-08 12:48:00
442600	Kara	2017	Dog	Owner Surrender	Port Alberni	Alberni-Clayoquot Branch	Other	Treatable-Rehabilitatable	Treatable-Rehabilitatable	German Shepherd Mix	Black / Tan	2 Years 10 Months 2 Weeks	2 Years 6 Months	Adult	73	Female	No	Yes	21-Sep-2017	No		Offspring of my own pet - planned litter	Owner Surrender	2015-03-06	2017-09-06 11:46:00
414259	Andy	2016	Dog	Owner Surrender	Alberni Clayoquot Regional District	Alberni-Clayoquot Branch	Moving House	Treatable-Rehabilitatable	Treatable-Rehabilitatable	German Shepherd Mix	Black	10 Years 10 Months 1 Week	5 Years 7 Months 3 Weeks	Adult	73	Male	No	Yes	21-Sep-2016	No		Free - newspaper ad	Owner Surrender	2011-01-20	2016-09-15 13:18:00
363335	Thor	2015	Dog	Owner Surrender	Powell River (city)	Powell River & District Branch	Rescue			Newfoundland Mix	Black	8 Years 1 Month 2 Weeks	1 Year 5 Months	Adult	73	Male	Yes	Yes		Yes		Animal rescue - out of province	Owner Surrender	2013-10-12	2015-03-15 17:40:00
452611	Luna	2018	Dog	Owner Surrender	Campbell River	Campbell River Branch	No Time For Pet/Pet Is Too Much Responsibility	Healthy	Healthy	German Shepherd / Boxer	Brown / Black	4 Years 8 Months 2 Weeks	10 Months	Young Adult	73	Female	Yes	Yes		Yes		Free - online ad	Owner Surrender	2017-03-16	2018-01-16 14:25:00
328849	Winnie	2014	Dog	Owner Surrender	Salmon Arm (Shuswap)	Shuswap Branch	No Longer Wanted			Labrador Retriever / Newfoundland	Black	8 Years 7 Months 2 Weeks	11 Months	Young Adult	72.6	Female	No	Yes	24-Mar-2014	No		Friend/relative - rescued/abandoned	Owner Surrender	2013-04-17	2014-03-17 13:04:00
427123	Misha*Watch My Video*	2017	Dog	Owner Surrender	Vernon	Vernon & District Branch	Barking	Healthy	Healthy	German Shepherd Mix	Tan / Black	13 Years 2 Months 3 Weeks	8 Years 5 Months 3 Weeks	Senior	72.6	Female	Yes	Yes		Yes		Animal rescue - other in BC	Stray	2008-09-07	2017-03-06 11:25:00
315434	Duchess	2013	Dog	Owner Surrender	Quesnel Crd A	Quesnel & District Branch	No Time			Coonhound Mix	Black / Tan Points	13 Years 6 Months 2 Weeks	5 Years 6 Months	Adult	72.5	Female	Yes	Yes		No		Breeder - online ad	Owner Surrender	2008-05-13	2013-11-19 12:54:00
398123	Red	2016	Dog	Owner Surrender	Campbell River Regional District (area D)	Campbell River Branch	Moving House	Healthy	Healthy	Rottweiler / German Shepherd	Black / Tan	7 Years 2 Months 2 Weeks	1 Year 6 Months	Adult	72.2	Male	Yes	Yes		No		Friend/relative - rescued/abandoned	Owner Surrender	2014-09-15	2016-03-15 10:45:00
314248	Sugar	2013	Dog	Owner Surrender	Chemainus (Res)	Cowichan & District Branch	Cant Afford			German Shepherd / Rottweiler	Brindle / Black	10 Years 3 Weeks	2 Years	Young Adult	72.2	Female	Yes	Yes		No		Friend/relative - from unplanned litter	Owner Surrender	2011-11-04	2013-11-04 13:19:00
336327	Sheena	2014	Dog	Owner Surrender	Salmon Arm (Shuswap)	Shuswap Branch	Behaviour - Keeps Escaping			Rottweiler / German Shepherd	Black / Brown	22 Years 5 Months 2 Weeks	15 Years	Geriatric	72.2	Female	Yes	Yes		Yes		Found abandoned	Owner Surrender	1999-06-11	2014-06-11 15:47:00
400241	Ripley	2016	Dog	Owner Surrender	Nanaimo - Regional District	Nanaimo & District Branch	Other	Treatable-Rehabilitatable	Treatable-Rehabilitatable	Saint Bernard / Bernese Mountain Dog	Swiss Tri Color	7 Years 1 Month 3 Weeks	1 Year 6 Months	Young Adult	72.2	Male	Yes	Yes		Yes		Breeder - newspaper ad	Owner Surrender	2014-10-09	2016-04-09 18:56:00
420418	Tito	2016	Dog	Owner Surrender	Vernon	Vernon & District Branch	Barking	Treatable-Manageable	Treatable-Manageable	Australian Cattle Dog/Blue Heeler / Border Collie	Grey / White	17 Years	12 Years	Senior	72	Male	Yes	Yes		Yes		Friend/relative - gift (adult animal)	Owner Surrender	2004-11-26	2016-11-26 12:50:00
430534	Bella	2017	Dog	Owner Surrender	Revelstoke	Shuswap Branch	No Time	Treatable-Rehabilitatable	Treatable-Rehabilitatable	German Shepherd / Husky	Yellow	9 Years 7 Months 1 Week	5 Years	Adult	72	Female	Yes	Yes		Yes		Friend/relative - from unplanned litter	Owner Surrender	2012-04-20	2017-04-20 13:43:00
203125	Bailey	2013	Dog	Owner Surrender	Salmon Arm (Shuswap)	Shuswap Branch	Unable To Find Home			Chesapeake Bay Retriever Mix	Chocolate	15 Years 5 Months 3 Weeks	6 Years 10 Months 3 Weeks	Adult	71.8	Female	Yes	Yes	15-Jul-2010	No		Animal control facility / municipal pound	Owner Surrender	2006-06-10	2013-05-01 12:17:00
203125	Bailey	2010	Dog	Owner Surrender	Kamloops	Kamloops & District Branch	Unable To Find Home			Chesapeake Bay Retriever Mix	Chocolate	15 Years 5 Months 3 Weeks	3 Years 11 Months 4 Weeks	Adult	71.8	Female	No	Yes	15-Jul-2010	No		Animal control facility / municipal pound	Owner Surrender	2006-06-10	2010-06-09 15:27:00
400240	Luke	2016	Dog	Owner Surrender	Nanaimo - Regional District	Nanaimo & District Branch	Other	Treatable-Rehabilitatable	Treatable-Rehabilitatable	Saint Bernard / Bernese Mountain Dog	Swiss Tri Color	7 Years 1 Month 3 Weeks	1 Year 6 Months	Young Adult	71.6	Male	Yes	Yes		Yes		Breeder - newspaper ad	Owner Surrender	2014-10-09	2016-04-09 18:56:00
298905	Hailey	2013	Dog	Owner Surrender	Quesnel	Quesnel & District Branch	Yard Too Small			Labrador Retriever Mix	Black	10 Years 5 Months 3 Weeks	2 Years	Adult	71.5	Female	No	Yes	11-Jun-2013	No		Breeder - newspaper ad	Owner Surrender	2011-06-08	2013-06-08 13:43:00
386936	Silas- Watch My Video	2015	Dog	Owner Surrender	Gabriola Island	Cowichan & District Branch	No Time	Healthy	Healthy	Pit Bull Terrier Mix	Brown Brindle	3 Years 8 Months	3 Years	Adult	71.4	Male	No	Yes	8-Dec-2015	No		Friend/relative - gift (adult animal)	Owner Surrender	2012-12-03	2015-12-03 11:22:00
374063	Hazel	2015	Dog	Owner Surrender	Kamloops	Kamloops & District Branch	Abandoned By A Friend Or Relative			Labrador Retriever Mix	Gold / Tan	11 Years 4 Months 1 Week	4 Years 11 Months 3 Weeks	Adult	71.4	Female	Yes	Yes	16-Aug-2011	Yes		Friend/relative - rescued/abandoned	Owner Surrender	2010-07-21	2015-07-17 12:54:00
413825	Tava	2016	Dog	Owner Surrender	Kamloops	Kamloops & District Branch	Other	Healthy	Healthy	Great Dane / Border Collie	Black / White	5 Years 11 Months 3 Weeks	9 Months	Young Adult	71.4	Female	No	Yes	22-Sep-2016	No		Free - newspaper ad	Owner Surrender	2015-12-10	2016-09-10 14:20:00
301405	Tyco	2013	Dog	Owner Surrender	Kamloops	Kamloops & District Branch	Other			Shar-Pei / Pit Bull Terrier	Black / White	9 Years 11 Months 1 Week	1 Year 6 Months 2 Weeks	Adult	71.2	Male	No	Yes	11-Jul-2013	No		Animal control facility / municipal pound	Owner Surrender	2011-12-21	2013-07-07 13:34:00
301405	Tyco	2013	Dog	Owner Surrender	Kamloops	Kamloops & District Branch	Other			Shar-Pei / Pit Bull Terrier	Black / White	9 Years 11 Months 1 Week	1 Year 6 Months 2 Weeks	Adult	71.2	Male	No	Yes	11-Jul-2013	No		Animal control facility / municipal pound	Owner Surrender	2011-12-21	2013-07-07 13:34:00
310886	Pepsi Blossom	2013	Dog	Owner Surrender	Kamloops	Kamloops & District Branch	Unable To Find Home			Rottweiler Mix	Black / Tan	16 Years 2 Months	8 Years	Senior	71.2	Female	No	Yes	4-Oct-2013	No		Breeder - online ad	Owner Surrender	2005-09-27	2013-09-27 11:52:00
361922	Maggie	2015	Dog	Owner Surrender	Vernon	Vernon & District Branch	Other			Rottweiler Mix	Black Brown	8 Years 9 Months	2 Years	Adult	71.2	Female	No	Yes	10-Mar-2015	No		Animal control facility / municipal pound	Owner Surrender	2013-03-01	2015-03-01 16:23:00
324744	Angus	2014	Dog	Owner Surrender	Kamloops	Kamloops & District Branch	Landlord Does Not Allow Pets			Pit Bull Terrier / American Bulldog	Black Brown / White	8 Years 9 Months 1 Week	1 Year	Young Adult	71	Male	No	Yes	25-Feb-2014	No		Free - online ad	Owner Surrender	2013-02-19	2014-02-19 12:38:00
342870	Toby	2014	Dog	Owner Surrender	Salmon Arm (Shuswap)	Shuswap Branch	Other			Labrador Retriever Mix	Black	8 Years 3 Months 1 Week	1 Year	Adult	71	Male	Yes	Yes		Yes		Animal control facility / municipal pound	Owner Surrender	2013-08-19	2014-08-19 12:10:00
348158	Simone	2014	Dog	Owner Surrender	Campbell River	Parksville-Qualicum Beach & District Branch	Rescue			Labrador Retriever / Husky	Blonde	11 Years 1 Month 3 Weeks	4 Years	Adult	71	Female	Yes	Yes		Yes		Animal rescue - other in BC	Owner Surrender	2010-10-08	2014-10-08 15:13:00
482523	Peanut	2019	Dog	Owner Surrender	Tlell	Haida Gwaii Branch	Life Change-Human Illness/Injury/CareHome/Hospital	Treatable-Rehabilitatable	Treatable-Rehabilitatable	Collie Rough Mix	Brown	6 Years 2 Months 3 Weeks (approx)	3 Years 5 Months 3 Weeks	Adult	70.8	Female	Yes	Yes		Yes			Owner Surrender	2015-09-06	2019-03-04 09:28:00
388002	Kody	2015	Dog	Owner Surrender	Campbell River	Campbell River Branch	Relation Split			Blue Tick Hound / Chesapeake Bay Retriever	Black / White	6 Years 5 Months 2 Weeks	6 Months	Young Adult	70.8	Male	No	Yes	18-Dec-2015	No		Free - online ad	Owner Surrender	2015-06-15	2015-12-15 14:19:00
333907	Buster	2014	Dog	Owner Surrender	Clearwater	Kamloops & District Branch	Problems With Other Pets			Labrador Retriever Mix	Gold	11 Years 6 Months 2 Weeks	4 Years	Adult	70.7	Male	No	Yes	20-May-2014	No		Friend/relative - from unplanned litter	Owner Surrender	2010-05-17	2014-05-17 12:00:00
348222	Sunny	2014	Dog	Owner Surrender	Chetwynd	South Peace Branch	Other			Labrador Retriever Mix	Yellow	8 Years 1 Month 3 Weeks	1 Year	Young Adult	70.1	Male	No	Yes	21-Oct-2014	No		Animal control facility / municipal pound	Owner Surrender	2013-10-09	2014-10-09 12:14:00
184516	Goldie	2009	Dog	Owner Surrender	Port Alberni	Alberni-Clayoquot Branch	Too Many Dogs			Labrador Retriever Mix	Gold	13 Years 5 Months 3 Weeks	1 Year 5 Months	Adult	70	Female	No	Yes	4-Dec-2009	No			Owner Surrender	2008-06-05	2009-11-05 13:57:00
445567	Lucky	2017	Dog	Owner Surrender	150 Mile House - Crd F	Nelson Branch	Other	Treatable-Rehabilitatable	Treatable-Rehabilitatable	Australian Cattle Dog/Blue Heeler / Border Collie	Blue Merle	4 Years 11 Months	9 Months 1 Week	Young Adult	70	Male	Yes	Yes		Yes		Friend/relative - from planned litter	Owner Surrender	2016-12-31	2017-10-10 12:24:00
376803	Zeus	2015	Dog	Owner Surrender	Vernon	Vernon & District Branch	Other			Rottweiler Mix	Red / Black	15 Years 4 Months 3 Weeks (approx)	15 Years	Senior	70	Male	No	No		No			Owner Surrender	2000-08-13	2015-08-13 12:55:00
431267	Buddy	2017	Dog	Owner Surrender	Cowichan Valley Regional District	Cowichan & District Branch	Unable To Find Home	Healthy	Healthy	Pit Bull Terrier / Shar-Pei	Brown Brindle	6 Years 11 Months	2 Years 3 Months 3 Weeks	Adult	70	Male	Yes	Yes	1-Nov-2015	Yes		Stray	Owner Surrender	2015-01-01	2017-04-28 11:40:00
255034	Abby	2018	Dog	Owner Surrender	qathet Regional District	Powell River & District Branch	Behaviour - Keeps Escaping	Treatable-Manageable	Treatable-Manageable	Rottweiler / Border Collie	Black / Brown	12 Years 11 Months 3 Weeks	9 Years 4 Months 3 Weeks	Adult	70	Female	Yes	Yes		Yes		Free - online ad	Stray	2008-12-09	2018-05-02 12:11:00
350619	Harley	2014	Dog	Owner Surrender	Tofino	Alberni-Clayoquot Branch	No Longer Wanted			Doberman Mix	Black / Tan	9 Years 9 Months 2 Weeks	2 Years 8 Months 2 Weeks	Adult	70	Male	Yes	Yes		Yes		Friend/relative - from unplanned litter	Owner Surrender	2012-02-17	2014-11-04 11:16:00
372126	Rex	2015	Dog	Owner Surrender	Vernon	Vernon & District Branch	Other			Labrador Retriever / Border Collie	Black / White	3 Years 8 Months 3 Weeks	1 Year 6 Months	Adult	70	Male	Yes	Yes		Yes		Stray	Owner Surrender	2013-12-26	2015-06-26 10:18:00
441519	Kaios	2017	Dog	Owner Surrender	Vernon	Vernon & District Branch	Aggressive To Other Dogs	Treatable-Rehabilitatable	Treatable-Rehabilitatable	German Shepherd / Rottweiler	Black / Tan	5 Years 2 Months	11 Months	Young Adult	70	Female	No	Yes	25-Aug-2017	No		Friend/relative - rescued/abandoned	Owner Surrender	2016-09-25	2017-08-25 13:35:00
421416	Delilah	2016	Dog	Owner Surrender	Squamish	Sea To Sky Branch	Moving House	Healthy	Healthy	German Shepherd / Husky	Black / Sable	10 Years 11 Months 3 Weeks	6 Years	Adult	70	Female	Yes	Yes		Yes		Animal rescue - other in BC	Owner Surrender	2010-12-10	2016-12-10 15:03:00
370588	Tehya	2015	Dog	Owner Surrender	Vernon	Vernon & District Branch	No Time			Husky / German Shepherd	Grey / White	12 Years 5 Months 3 Weeks	6 Years	Adult	70	Female	Yes	Yes		Yes		Breeder - online ad	Owner Surrender	2009-06-09	2015-06-09 13:51:00
407051	Callie	2016	Dog	Owner Surrender	Powell River (city)	Powell River & District Branch	Rescue			Pit Bull Terrier Mix	Blue / White	7 Years 5 Months	2 Years	Adult	70	Female	Yes	Yes		Yes		Animal rescue - out of province	Owner Surrender	2014-06-28	2016-06-28 13:20:00
371454	Boy	2015	Dog	Owner Surrender	Vernon	Vernon & District Branch	Other			Labrador Retriever / Bullmastiff	Tan	1 Year 2 Months 1 Week	11 Months 4 Weeks	Adult	70	Male	Yes	Yes		No			Owner Surrender	2014-06-18	2015-06-17 14:28:00
371467	Tommy	2015	Dog	Owner Surrender	Vernon	Vernon & District Branch	Other			German Shepherd Mix	Black / Tan	16 Years 5 Months 1 Week	9 Years 11 Months 3 Weeks	Adult	70	Male	Yes	Yes		Yes		Animal shelter - out of province	Owner Surrender	2005-06-22	2015-06-17 14:51:00
400686	Chase	2016	Dog	Owner Surrender	Campbell River	Campbell River Branch	Landlord Does Not Allow Pets	Healthy	Healthy	Pit Bull Terrier Mix	Red Brown	5 Years 5 Months 4 Weeks	5 Years 5 Months 2 Weeks	Adult	70	Male	No	Yes	21-Apr-2016	No		Friend/relative - gift (adult animal)	Owner Surrender	2010-10-26	2016-04-15 11:23:00
379215	Junior	2015	Dog	Owner Surrender	Surrey	Burnaby Branch	Unable To Find Home			American Staffordshire Terrier Mix	Blonde	9 Years 2 Weeks	2 Years 9 Months 3 Weeks	Young Adult	70	Male	Yes	Yes		Yes		Breeder - Canadian Kennel Club	Owner Surrender	2012-11-12	2015-09-06 15:37:00
304159	Marley	2015	Dog	Owner Surrender	Vernon	Vernon & District Branch	Aggressive To Other Dogs			Australian Cattle Dog/Blue Heeler Mix	Red Merle	8 Years 9 Months 3 Weeks	2 Years 5 Months 1 Week	Young Adult	70	Female	Yes	Yes		Yes			Agency / Shelter	2013-02-07	2015-07-16 12:49:00
249551	Arthur	2011	Dog	Owner Surrender	Kamloops	Kamloops & District Branch	Owner Sick			Fox Terrier, Smooth / Jack Russell Terrier	Black / White	20 Years 1 Month 3 Weeks	9 Years 11 Months 4 Weeks	Senior	7.95	Male	Yes	Yes		No		Animal shelter - out of province	Owner Surrender	2001-10-08	2011-10-07 13:34:00
448589	Lily	2017	Dog	Owner Surrender	Powell River (city)	Powell River & District Branch	Death Of Owner	Treatable-Rehabilitatable	Treatable-Manageable	Boston Terrier Mix	Black / White	16 Years 1 Month 2 Weeks	12 Years 4 Weeks	Senior	7.93	Female	Yes	Yes		Yes		Friend/relative - rescued/abandoned	Owner Surrender	2005-10-16	2017-11-14 15:31:00
307808	Rusty	2013	Dog	Owner Surrender	Maple Ridge	Maple Ridge Branch	Cant Afford			Shih Tzu / Cavalier King Charles Spaniel	Chestnut / Cream	8 Years 10 Months 3 Weeks	8 Months	Young Adult	7.92	Male	Yes	Yes		No		Publicly posted flyer	Owner Surrender	2013-01-05	2013-09-05 14:24:00
228729	Charlie	2011	Puppy	Owner Surrender	Kelowna	Kelowna Branch	Too Much Responsibility			German Shepherd Mix	Black / Tan	10 Years 10 Months 2 Weeks	1 Month 2 Weeks	Puppy	7.91	Male	No	No		No		Friend/relative - from unplanned litter	Owner Surrender	2011-01-15	2011-03-05 08:11:00
425616	Timmy	2017	Dog	Owner Surrender	*Other - Outside Of Province	Kamloops & District Branch	Rescue	Treatable-Rehabilitatable	Treatable-Rehabilitatable	Chihuahua / Dachshund	Black	7 Years 9 Months 2 Weeks	3 Years	Adult	7.9	Male	Yes	Yes		Yes		Animal shelter - out of province	Owner Surrender	2014-02-12	2017-02-12 14:58:00
471360	Molly	2018	Dog	Owner Surrender	Abbotsford	Abbotsford Branch	Moving/Evicted - Cant Take Pet Where Owner Going	Treatable-Manageable	Treatable-Manageable	Shih Tzu Mix	White / Cream	15 Years 2 Months 1 Week (approx)	12 Years	Senior	7.9	Female	Yes	Yes		Yes		Friend/relative - gift (adult animal)	Owner Surrender	2006-09-18	2018-09-18 10:27:00
466980	Miley	2018	Dog	Owner Surrender	Coquitlam	Burnaby Branch	No Time For Pet/Pet Is Too Much Responsibility	Healthy	Treatable-Rehabilitatable	American Eskimo / Pomeranian	White	9 Years 4 Months	6 Years	Adult	7.9	Female	Yes	Yes		Yes		Free - online ad	Owner Surrender	2012-07-26	2018-07-26 14:37:00
361666	Peaches	2015	Dog	Owner Surrender	Chilliwack	Chilliwack Branch	Moving House			Pekingese / Pomeranian	Blonde	15 Years 9 Months	9 Years	Senior	7.9	Female	Yes	Yes		Yes		Free - online ad	Owner Surrender	2006-02-27	2015-02-27 11:32:00
326590	Stella	2014	Dog	Owner Surrender	Fort Nelson	South Peace Branch	Moving House			American Eskimo / Chihuahua	White	8 Years 11 Months	1 Year 2 Months	Young Adult	7.9	Female	No	Yes	18-Mar-2014	No		Free - posted flyer	Owner Surrender	2012-12-28	2014-02-28 13:27:00
498828	Paddy - Pending Adoption	2019	Dog	Owner Surrender	Logan Lake	Kamloops & District Branch	Feral/Free Roaming - Living on Person’s Property	Treatable-Manageable	Treatable-Manageable	Shih Tzu Mix	Black / White	12 Years 1 Month (approx)	9 Years 11 Months	Senior	7.9	Female	Yes	Yes		No		Stray	Owner Surrender	2009-10-31	2019-10-04 14:33:00
267047	Button	2012	Dog	Owner Surrender	Kelowna	Kelowna Branch	Rescue			Corgi Mix	Tan / Black	11 Years 6 Months 2 Weeks	2 Years	Adult	7.9	Female	Yes	Yes		No		Friend/relative - rescued/abandoned	Owner Surrender	2010-05-13	2012-05-13 09:22:00
454874	King	2018	Dog	Owner Surrender	Nanaimo - Regional District	Nanaimo & District Branch	Cant Afford Vet Expenses for Procedure/Illness	Treatable-Rehabilitatable	Treatable-Rehabilitatable	Cavalier King Charles Spaniel / Lhasa Apso	White / Red	11 Years	7 Years 2 Months 2 Weeks	Adult	7.9	Male	Yes	Yes		No		Friend/relative - from unplanned litter	Owner Surrender	2010-12-01	2018-02-18 13:06:00
488424	Bane	2019	Dog	Owner Surrender	Maple Ridge	Maple Ridge Branch	Home - Pet Is Showing Signs Of Stress In The Home	Treatable-Rehabilitatable	Treatable-Rehabilitatable	Mini Pinscher Mix	Black / Tan	9 Years 6 Months (approx)	7 Years	Adult	7.9	Male	Yes	Yes		Yes		Free - online ad	Owner Surrender	2012-05-27	2019-05-27 15:17:00
445523	Betty	2017	Dog	Owner Surrender	Masset	Haida Gwaii Branch	Moving House	Treatable-Manageable	Treatable-Manageable	Pug / Terrier	Black	4 Years 9 Months 3 Weeks (approx)	7 Months 4 Weeks	Young Adult	7.9	Female	No	Yes	14-Oct-2017	No			Owner Surrender	2017-02-09	2017-10-08 11:21:00
333866	Moe	2014	Dog	Owner Surrender	Mission	Abbotsford Branch	No Time			American Eskimo Mix	White	14 Years 6 Months 2 Weeks (approx)	7 Years	Senior	7.9	Female	No	No		No		Animal rescue - other in BC	Owner Surrender	2007-05-16	2014-05-16 14:23:00
368872	Kona	2015	Dog	Owner Surrender	Penticton	South Okanagan/Similkameen Branch	No Longer Wanted			Pug / Mini Pinscher	Black / Tan	17 Years 6 Months 1 Week	11 Years	Senior	7.9	Female	Yes	Yes		Yes		Friend/relative - gift (adult animal)	Owner Surrender	2004-05-22	2015-05-22 13:28:00
494528	Princess	2019	Dog	Owner Surrender	Maple Ridge	Maple Ridge Branch	Allergies - Person Has Allergies To Pet	Treatable-Rehabilitatable	Treatable-Rehabilitatable	Shih Tzu Mix	Black / White	9 Years 3 Months 2 Weeks	7 Years	Adult	7.9	Female	Yes	Yes		Yes			Owner Surrender	2012-08-12	2019-08-12 13:19:00
324838	Macky *watch My Video*	2014	Dog	Owner Surrender	Vancouver	Vancouver Branch	Vet Costs			Bichon Frise Mix	White	10 Years 9 Months 1 Week	3 Years	Adult	7.9	Male	No	Yes	21-Feb-2014	No		Friend/relative - from unplanned litter	Owner Surrender	2011-02-20	2014-02-20 12:35:00
427702	Teddy	2017	Dog	Owner Surrender	North Vancouver District	West Vancouver Branch	Owner Sick	Treatable-Manageable	Treatable-Rehabilitatable	Shih Tzu Mix	Black	10 Years 1 Week (approx)	10 Years	Senior	7.9	Male	Yes	Yes		Yes		Breeder - newspaper ad	Owner Surrender	2007-03-15	2017-03-15 10:25:00
497330	Max	2019	Dog	Owner Surrender	Victoria	Victoria Branch	Landlord Does Not Allow Pets	Treatable-Rehabilitatable	Treatable-Rehabilitatable	Shih Tzu Mix	White / Grey	9 Years 2 Months 2 Weeks	7 Years	Senior	7.9	Male	Yes	Yes		Yes		Friend/relative - gift (adult animal)	Owner Surrender	2012-09-16	2019-09-16 11:46:00
404518	Scamper	2016	Dog	Owner Surrender	Victoria	Victoria Branch	Owner Had Debilitating Injury	Healthy	Healthy	Shih Tzu Mix	Tan / White	12 Years 2 Months 2 Weeks	6 Years 8 Months 2 Weeks	Adult	7.9	Female	Yes	Yes		No		Breeder - online ad	Owner Surrender	2009-09-15	2016-05-31 11:04:00
467011	Benny	2018	Dog	Owner Surrender	Parksville	Parksville-Qualicum Beach & District Branch	Behaviour - Pet Has Anxiety	Treatable-Rehabilitatable	Treatable-Rehabilitatable	Bichon Frise Mix	Tan	11 Years	11 Years	Senior	7.9	Male	Yes	Yes		Yes		Friend/relative - rescued/abandoned	Owner Surrender	2007-07-27	2018-07-27 11:08:00
535343	Roxie	2019	Dog	Owner Surrender	Parksville	Parksville-Qualicum Beach & District Branch	Life Change-Human Illness/Injury/CareHome/Hospital	Treatable-Rehabilitatable	Treatable-Rehabilitatable	Pomeranian / Yorkshire Terrier	Red	11 Years 2 Months 3 Weeks (approx)	8 Years 4 Months 2 Weeks	Senior	7.9	Female	Yes	Yes		Yes		Friend/relative - rescued/abandoned	Owner Surrender	2010-09-09	2019-01-23 11:38:00
420082	Teddy	2016	Dog	Owner Surrender	Courtenay	Comox Valley & District Branch	Divorce	Treatable-Rehabilitatable	Treatable-Rehabilitatable	Shih Tzu Mix	Brown	11 Years 1 Week	6 Years	Adult	7.9	Male	Yes	Yes		Yes		Breeder - newspaper ad	Owner Surrender	2010-11-22	2016-11-22 12:53:00
449282	Eddie	2017	Dog	Owner Surrender	West Vancouver	West Vancouver Branch	Behaviour - Too Active	Treatable-Rehabilitatable	Treatable-Rehabilitatable	Border Terrier Mix	Red / White	5 Years 2 Months	1 Year 2 Months	Young Adult	7.9	Male	No	Yes	29-Nov-2017	No		Friend/relative - rescued/abandoned	Owner Surrender	2016-09-25	2017-11-25 12:32:00
492780	Lily	2019	Dog	Owner Surrender	Nanaimo - Regional District	Nanaimo & District Branch	Behaviour - Too Active	Treatable-Rehabilitatable	Treatable-Rehabilitatable	Corgi, Cardigan Welsh / Chihuahua	Tri Color	6 Years 4 Months 1 Week	4 Years	Adult	7.9	Female	Yes	Yes		No		Friend/relative - from unplanned litter	Owner Surrender	2015-07-20	2019-07-20 13:41:00
447462	Ginny	2017	Dog	Owner Surrender	Nanaimo	Nanaimo & District Branch	Cant Afford	Treatable-Rehabilitatable	Treatable-Rehabilitatable	Poodle Miniature Mix	Blonde	12 Years 1 Month	8 Years	Senior	7.9	Female	No	Yes	17-Nov-2017	No		Breeder - newspaper ad	Owner Surrender	2009-10-31	2017-10-31 13:09:00
421524	Andrea	2016	Puppy	Owner Surrender	R.D.E.K. Area C	East Kootenay Branch	Too Many Dogs	Healthy	Healthy	German Shepherd / Pit Bull Terrier	Tan / Black	5 Years 1 Month 1 Week	1 Month 3 Weeks	Puppy	7.9	Female	No	Yes	14-Dec-2016	No		Offspring of my own pet - unplanned litter	Owner Surrender	2016-10-18	2016-12-13 14:05:00
374787	Diamond	2015	Puppy	Owner Surrender	Chilliwack	Chilliwack Branch	No Time			Mastiff / Pit Bull Terrier	Black / Brown	6 Years 7 Months 3 Weeks	3 Months 2 Weeks	Puppy	7.9	Female	Yes	Yes		Yes		Offspring of my own pet - unplanned litter	Owner Surrender	2015-04-08	2015-07-24 13:28:00
491513	Sprout	2019	Puppy	Owner Surrender	Cowichan Valley Regional District	Nanaimo & District Branch	Cant Afford Spay/Neuter	Treatable-Rehabilitatable	Treatable-Rehabilitatable	Rhodesian Ridgeback / Bullmastiff	Brown / White	2 Years 7 Months 1 Week	2 Months 1 Week	Puppy	7.9	Male	No	Yes	8-Jul-2019	No		Offspring of my own pet - unplanned litter	Owner Surrender	2019-04-24	2019-07-04 13:35:00
491515	Somenos	2019	Puppy	Owner Surrender	Cowichan Valley Regional District	Nanaimo & District Branch	Cant Afford Spay/Neuter	Treatable-Rehabilitatable	Treatable-Rehabilitatable	Rhodesian Ridgeback / Bullmastiff	Brown / White	2 Years 7 Months 1 Week	2 Months 1 Week	Puppy	7.9	Male	No	Yes	8-Jul-2019	No		Offspring of my own pet - unplanned litter	Owner Surrender	2019-04-24	2019-07-04 13:35:00
420966	Jasmine	2016	Puppy	Owner Surrender	Bella Coola	Williams Lake & District Branch	No Longer Wanted	Treatable-Rehabilitatable	Treatable-Rehabilitatable	Leonberger / German Shepherd	Sable Fawn/Sooty / White	5 Years 3 Months 3 Weeks	4 Months	Puppy	7.9	Female	No	Yes	3-Jan-2017	No			Owner Surrender	2016-08-05	2016-12-05 09:31:00
291587	Karma	2013	Puppy	Owner Surrender	Kelowna	Kelowna Branch	Too Many Dogs			Border Collie Mix	Tri Color	9 Years 1 Week	3 Months	Puppy	7.9	Female	Yes	Yes		Yes		Residence - abandoned	Owner Surrender	2012-11-22	2013-02-22 13:38:00
205179	Shamus	2010	Puppy	Owner Surrender	Masset	Haida Gwaii Branch	No Longer Wanted			Husky / Border Collie	Black / White	11 Years 6 Months 1 Week	1 Month 1 Week	Puppy	7.9	Male	Yes	Yes		No			Owner Surrender	2010-05-20	2010-06-28 19:50:00
268040	Scrabble	2012	Puppy	Owner Surrender	Salmon Arm (Shuswap)	Shuswap Branch	Unwanted Litter			Labrador Retriever / Shar-Pei	Black / White	9 Years 7 Months 2 Weeks	1 Month 1 Week	Puppy	7.9	Male	No	Yes	12-Jun-2012	No			Owner Surrender	2012-04-13	2012-05-25 12:29:00
419650	Bear	2016	Puppy	Owner Surrender	WL - Cariboo Regional District Area D	Williams Lake & District Branch	Unable To Find Home	Healthy	Healthy	Labrador Retriever / Leonberger	Brown	5 Years 2 Months 1 Week	1 Month 3 Weeks	Puppy	7.9	Male	Yes	Yes		Yes			Owner Surrender	2016-09-20	2016-11-15 13:29:00
390018	Moose	2016	Puppy	Owner Surrender	Nimpo Lake - Crd J	Williams Lake & District Branch	Found Abandoned	Healthy	Healthy	German Shepherd / Rottweiler	Swiss Tri Color	6 Years 4 Weeks	2 Months	Puppy	7.9	Female	No	yes	26-Apr-2016	No			Owner Surrender	2015-11-02	2016-01-03 16:24:00
424689	Lola	2017	Puppy	Owner Surrender	Prince George	North Cariboo District Branch	Children Not Ready For A Pet	Healthy	Healthy	German Shepherd / Bloodhound	Brown / Black	5 Years 2 Weeks	2 Months 2 Weeks	Puppy	7.9	Female	No	Yes	1-Feb-2017	No		Friend/relative - from unplanned litter	Owner Surrender	2016-11-12	2017-01-28 13:06:00
433236	Ginger	2017	Puppy	Owner Surrender	Kelowna	Kelowna Branch	Behaviour - Destructive (Chews/Digs/Scratches/etc)	Healthy	Healthy	Jack Russell Terrier Mix	Brown / White	4 Years 11 Months 1 Week	5 Months	Puppy	7.9	Female	No	Yes	23-May-2017	No		Animal rescue - out of province	Owner Surrender	2016-12-21	2017-05-21 13:30:00
380564	Storm	2015	Puppy	Owner Surrender	Kelowna	Kelowna Branch	Unwanted Litter			Labrador Retriever / Husky	Black / White	6 Years 4 Months 1 Week	2 Months	Puppy	7.9	Male	No	Yes	22-Sep-2015	No		Animal rescue - out of province	Owner Surrender	2015-07-21	2015-09-21 11:50:00
265885	Prissy	2012	Puppy	Owner Surrender	Victoria	Victoria Branch	Cant Afford			Domestic Short Hair Mix	Black / White	9 Years 10 Months	3 Months	Puppy	7.9	Female	Yes	Yes		No		Friend/relative - from unplanned litter	Owner Surrender	2012-01-29	2012-04-29 15:15:00
283548	Kenai	2012	Puppy	Owner Surrender	Salmon Arm (Shuswap)	Shuswap Branch	Other			German Shepherd Mix	Black / Brindle	9 Years 3 Months	2 Months	Puppy	7.86	Male	No	Yes	15-Nov-2012	No			Owner Surrender	2012-09-01	2012-11-03 13:06:00
430091	Zodiak	2017	Puppy	Owner Surrender	Hanceville - Crd K	Williams Lake & District Branch	No Longer Wanted	Healthy	Healthy	Labrador Retriever / Pit Bull Terrier	Rust / White	4 Years 10 Months	2 Months 1 Week	Puppy	7.83	Male	No	yes	18-Apr-2017	No		Found abandoned	Owner Surrender	2017-02-01	2017-04-13 12:20:00
436091	Raven	2017	Puppy	Owner Surrender	Peace River Regional District - Area E	South Peace Branch	Too Many Dogs	Healthy	Healthy	German Shepherd / Australian Cattle Dog/Blue Heeler	Tan / Brown	4 Years 7 Months 2 Weeks	2 Months 1 Week	Puppy	7.83	Female	No	No		No		Offspring of my own pet - unplanned litter	Owner Surrender	2017-04-13	2017-06-22 11:59:00
422562	Levi	2016	Puppy	Owner Surrender	Powell River (city)	Powell River & District Branch	Rescue	Treatable-Manageable	Treatable-Manageable	Pit Bull Terrier Mix	Albino	5 Years 3 Weeks	1 Month 2 Weeks	Puppy	7.81	Male	Yes	Yes		No		Free - online ad	Owner Surrender	2016-11-10	2016-12-30 17:14:00
210119	Benito (benny)	2010	Dog	Owner Surrender	Kamloops	Kamloops & District Branch	Unable To Find Home			Border Terrier Mix	Brown / Silver	12 Years 3 Months 2 Weeks	11 Months 4 Weeks	Adult	7.800	Male	No	Yes	3-Sep-2010	No		Animal control facility / municipal pound	Owner Surrender	2009-08-15	2010-08-14 13:22:00
329222	Riley	2014	Dog	Owner Surrender	Prince George	North Cariboo District Branch	Other			Terrier / Border Collie	Black / Tan	8 Years 4 Months 3 Weeks	8 Months 2 Weeks	Young Adult	7.8	Male	No	Yes	25-Apr-2014	No		Friend/relative - from unplanned litter	Owner Surrender	2013-07-05	2014-03-21 14:18:00
447954	Bandit	2017	Dog	Owner Surrender	Kamloops	Kamloops & District Branch	Moving House	Treatable-Rehabilitatable	Treatable-Rehabilitatable	Chihuahua / Beagle	Tri Color / White	7 Years 3 Weeks (approx)	3 Years	Adult	7.8	Male	Yes	Yes		Yes		Animal shelter - out of province	Owner Surrender	2014-11-05	2017-11-05 17:02:00
458563	Gabe	2018	Dog	Owner Surrender	Abbotsford	Abbotsford Branch	Behaviour - Too Active	Healthy	Healthy	Shih Tzu / Jack Russell Terrier	White	5 Years 4 Months 2 Weeks	1 Year 9 Months	Young Adult	7.8	Male	Yes	Yes		Yes		Breeder - online ad	Owner Surrender	2016-07-11	2018-04-11 12:32:00
364109	Peaches	2017	Dog	Ambulance - Owner Surrender	Burnaby	Burnaby Branch		Treatable-Manageable	Treatable-Manageable	Cavalier King Charles Spaniel Mix	White / Tan	17 Years 8 Months	12 Years 11 Months 1 Week	Senior	7.8	Female	Yes	Yes		Yes			Emergency Boarding	2004-03-29	2017-03-07 17:00:00
297269	Mate	2013	Dog	Owner Surrender	Sunshine Coast Regional District (SCRD)	Sunshine Coast Branch	Aggressive To Other Dogs			Australian Terrier Mix	Brown / Black	2 Years 4 Months 2 Weeks	2 Years	Adult	7.8	Male	Yes	Yes		No		Friend/relative - from planned litter	Owner Surrender	2011-05-18	2013-05-18 15:24:00
403741	Risky	2016	Dog	Owner Surrender	Hanceville - Crd K	Williams Lake & District Branch	Behaviour - Keeps Escaping	Treatable-Rehabilitatable	Treatable-Rehabilitatable	Border Collie Mix	Black	9 Years 6 Months 1 Week	3 Years 11 Months 3 Weeks	Adult	7.8	Female	No	Yes	26-May-2016	No		Friend/relative - gift (adult animal)	Owner Surrender	2012-05-24	2016-05-20 13:44:00
396044	Nancy	2016	Dog	Owner Surrender	Comox Valley Regional District	Comox Valley & District Branch	No Time	Treatable-Manageable	Treatable-Manageable	Pomeranian Mix	Apricot	13 Years 9 Months 1 Week	8 Years	Adult	7.8	Female	Yes	Yes		Yes		Free - posted flyer	Owner Surrender	2008-02-19	2016-02-19 13:49:00
371475	Roxy	2015	Dog	Owner Surrender	Grand Forks	West Kootenay & District Branch	Moving House			Dachshund, Long-haired Mix	Black / Brown	6 Years 9 Months 4 Weeks	6 Years 9 Months 4 Weeks	Adult	7.8	Female	Yes	Yes		Yes		Breeder - newspaper ad	Owner Surrender	2008-08-20	2015-06-18 15:03:00
354519	Teddy	2014	Dog	Owner Surrender	Kelowna	Kelowna Branch	Vet Costs			Pomeranian Mix	Blonde	10 Years 11 Months 1 Week	4 Years	Adult	7.8	Male	Yes	Yes		No		Friend/relative - gift (adult animal)	Owner Surrender	2010-12-20	2014-12-20 14:00:00
299159	Donnie	2013	Dog	Owner Surrender	Kelowna	Kelowna Branch	Other			Jack Russell Terrier / Fox Terrier, Smooth	Tan / White	6 Years 1 Week (approx)	6 Years	Adult	7.8	Male	Yes	Yes		No		Animal control facility / municipal pound	Owner Surrender	2007-06-12	2013-06-12 12:47:00
254155	Java	2011	Dog	Owner Surrender	Kelowna	Kelowna Branch	Cant Afford			Poodle Miniature Mix	Black	13 Years (approx)	13 Years	Geriatric	7.8	Male	No	No		No		Breeder - newspaper ad	Owner Surrender	1998-11-29	2011-11-29 12:08:00
293310	Kimi	2013	Dog	Owner Surrender	Vancouver	Vancouver Branch	Other			Manchester Terrier Mix	Red Brown	11 Years 8 Months 1 Week	3 Years	Adult	7.8	Male	Yes	Yes		No		Friend/relative - from planned litter	Owner Surrender	2010-03-22	2013-03-22 16:34:00
450215	Dougy	2017	Dog	Owner Surrender	Vernon	Vernon & District Branch	Problems With Other Pets	Treatable-Rehabilitatable	Treatable-Rehabilitatable	Dachshund Mix	White / Blue Merle	5 Years 6 Months 3 Weeks	5 Years 6 Months 3 Weeks	Adult	7.8	Male	Yes	Yes		Yes		Free - online ad	Owner Surrender	2012-05-17	2017-12-08 13:56:00
404519	Rocco	2016	Dog	Owner Surrender	Victoria	Victoria Branch	Owner Had Debilitating Injury	Treatable-Manageable	Treatable-Manageable	Shih Tzu Mix	Grey / White	15 Years 6 Months 2 Weeks	10 Years 2 Weeks	Senior	7.8	Male	Yes	Yes		Yes		Breeder - online ad	Owner Surrender	2006-05-17	2016-05-31 11:04:00
421511	"Winter" White Armitage	2016	Dog	Owner Surrender	West Vancouver	West Vancouver Branch	New Baby	Healthy	Healthy	American Eskimo Mix	White	7 Years 3 Months 3 Weeks	2 Years 4 Months	Young Adult	7.8	Female	Yes	Yes		Yes		Pet Store - Chain	Owner Surrender	2014-08-08	2016-12-13 11:51:00
364856	Tiara	2015	Dog	Owner Surrender	Port Alberni	Alberni-Clayoquot Branch	Constable Visit			Cocker Spaniel Mix	Blonde	16 Years 7 Months 3 Weeks	10 Years	Senior	7.8	Female	Yes	Yes		Yes		Offspring of my own pet - planned litter	Owner Surrender	2005-04-07	2015-04-07 13:39:00
292829	Chico	2013	Dog	Owner Surrender	Nanaimo - Regional District	Nanaimo & District Branch	Vet Costs			Pug Mix	Fawn / Black	10 Years 9 Months	2 Years 2 Weeks	Adult	7.8	Male	Yes	Yes		No		Pet Store - Chain	Owner Surrender	2011-02-25	2013-03-15 14:17:00
480352	Oscar	2019	Dog	Owner Surrender	Nanaimo	Nanaimo & District Branch	No Time For Pet/Pet Is Too Much Responsibility	Treatable-Rehabilitatable	Treatable-Rehabilitatable	Shih Tzu / Maltese	White / Tan	3 Years 10 Months	1 Year	Young Adult	7.8	Male	Yes	Yes		Yes		Pet Store - Chain	Owner Surrender	2018-01-30	2019-01-30 18:18:00
478992	Mia	2019	Dog	Owner Surrender	Victoria	Victoria Branch	Moving/Evicted - Cant Take Pet Where Owner Going	Treatable-Rehabilitatable	Treatable-Rehabilitatable	Shih Tzu Mix	Blonde	14 Years 10 Months 3 Weeks	12 Years	Senior	7.8	Female	Yes	Yes		Yes		Breeder - online ad	Owner Surrender	2007-01-10	2019-01-10 16:37:00
500233	Maize	2019	Puppy	Owner Surrender	Campbell River	Campbell River Branch	Cant Afford Vet Expenses for Procedure/Illness	Treatable-Rehabilitatable	Treatable-Rehabilitatable	Boxer / Bullmastiff	Brown Brindle / White	2 Years 4 Months 2 Weeks	3 Months 1 Week	Puppy	7.8	Female	No	No		No		Friend/relative - from unplanned litter	Owner Surrender	2019-07-17	2019-10-24 16:10:00
370153	Mika	2015	Puppy	Owner Surrender	Prince George	North Cariboo District Branch	Found Abandoned			Border Collie / German Shepherd	Black	6 Years 8 Months 3 Weeks	3 Months	Puppy	7.8	Female	No	Yes	10-Jun-2015	No		Found abandoned	Owner Surrender	2015-03-04	2015-06-04 14:09:00
482837	Heleena	2019	Puppy	Owner Surrender	150 Mile House - Crd F	Williams Lake & District Branch	Unwanted Litter	Treatable-Rehabilitatable	Treatable-Rehabilitatable	Labrador Retriever / Border Collie	Black / White	2 Years 11 Months 1 Week	2 Months 2 Weeks	Puppy	7.8	Female	No	Yes	14-Mar-2019	No		Offspring of my own pet - unplanned litter	Owner Surrender	2018-12-20	2019-03-12 11:20:00
391605	Saturn	2016	Puppy	Owner Surrender	Nazko (Res)	Quesnel & District Branch	Unwanted Litter			Rottweiler / Cane Corso	Tri Color	6 Years 1 Week	2 Months	Puppy	7.8	Female	No	yes	3-Jun-2016	No			Owner Surrender	2015-11-20	2016-01-21 12:51:00
305058	Heidi	2013	Puppy	Owner Surrender	Quesnel	Quesnel & District Branch	Unwanted Litter			Labrador Retriever / Border Collie	Black / White	8 Years 6 Months 1 Week	2 Months 4 Weeks	Puppy	7.8	Female	No	No		No		Offspring of my own pet - unplanned litter	Owner Surrender	2013-05-19	2013-08-16 12:55:00
453542	Layla	2018	Puppy	Owner Surrender	Port Hardy	Comox Valley & District Branch	Too Many Animals	Healthy	Healthy	German Shepherd / Husky	Tan / Black	4 Years 3 Weeks	2 Months 3 Weeks	Puppy	7.8	Female	No	Yes	1-Feb-2018	No		Friend/relative - from unplanned litter	Owner Surrender	2017-11-05	2018-01-28 14:47:00
421831	Onyx	2016	Puppy	Owner Surrender	Port Hardy	Comox Valley & District Branch	Too Many Dogs	Treatable-Rehabilitatable	Treatable-Rehabilitatable	Pit Bull Terrier / Boxer	Black Brown	5 Years 2 Months 3 Weeks	3 Months 1 Week		7.8	Female	Yes	Yes		No		Animal rescue - other in BC	Owner Surrender	2016-09-08	2016-12-17 11:53:00
421832	Crystal - On Hold	2016	Puppy	Owner Surrender	Port Hardy	Comox Valley & District Branch	Too Many Dogs	Treatable-Rehabilitatable	Treatable-Rehabilitatable	Boxer Mix	Black	5 Years 2 Months 3 Weeks	3 Months 1 Week	Adult	7.8	Female	Yes	Yes		No		Animal rescue - other in BC	Owner Surrender	2016-09-08	2016-12-17 11:53:00
360460	Holly	2015	Puppy	Owner Surrender	Penticton	South Okanagan/Similkameen Branch	Barking			Australian Cattle Dog/Blue Heeler Mix	Red Brown / Ticked	7 Years 2 Months	4 Months 2 Weeks	Puppy	7.8	Female	No	Yes	17-Feb-2015	No		Breeder - newspaper ad	Owner Surrender	2014-09-29	2015-02-13 12:54:00
346788	Marshall	2014	Puppy	Owner Surrender	Penticton (Res)	South Okanagan/Similkameen Branch	Too Many Dogs			Australian Cattle Dog/Blue Heeler / Corgi	Black / Tan	7 Years 3 Months 3 Weeks	1 Month 2 Weeks	Puppy	7.8	Male	No	Yes	30-Oct-2014	No			Owner Surrender	2014-08-08	2014-09-26 13:21:00
368224	Maia	2015	Puppy	Owner Surrender	Montrose	West Kootenay & District Branch	Too Many Dogs			Border Collie / Boxer	White / Black	6 Years 8 Months 2 Weeks	1 Month 3 Weeks	Puppy	7.8	Female	No	Yes	15-Jul-2015	No			Owner Surrender	2015-03-17	2015-05-14 16:06:00
453214	Blaze	2018	Puppy	Owner Surrender	Kelowna	Kelowna Branch	Allergies - Person Has Allergies To Pet	Healthy	Healthy	German Shorthaired Pointer Mix	Brown / White	4 Years 4 Weeks (approx)	2 Months 3 Weeks	Puppy	7.8	Male	No	Yes	25-Jan-2018	No		Breeder - online ad	Owner Surrender	2017-11-03	2018-01-24 12:10:00
200193	Sable	2010	Puppy	Owner Surrender	Kelowna	Kelowna Branch	Moving House			Belgian Shepherd Groenendael / Labrador Retriever	Black / Black Brown	11 Years 8 Months 2 Weeks	1 Month 3 Weeks	Puppy	7.8	Female	No	No		No			Owner Surrender	2010-03-13	2010-05-08 12:49:00
200194	Envy	2010	Puppy	Owner Surrender	Kelowna	Kelowna Branch	Moving House			Belgian Shepherd Groenendael / Labrador Retriever	Black / Black Brown	11 Years 8 Months 2 Weeks	1 Month 3 Weeks	Puppy	7.8	Female	Yes	Yes		No			Owner Surrender	2010-03-13	2010-05-08 12:49:00
200195	Melody	2010	Puppy	Owner Surrender	Kelowna	Kelowna Branch	Moving House			Belgian Shepherd Groenendael / Labrador Retriever	Black / Black Brown	11 Years 8 Months 2 Weeks	1 Month 3 Weeks	Puppy	7.8	Female	No	No		No			Owner Surrender	2010-03-13	2010-05-08 12:49:00
200196	Tawny	2010	Puppy	Owner Surrender	Kelowna	Kelowna Branch	Moving House			German Shepherd / Belgian Shepherd Groenendael	Black / Tan	11 Years 8 Months 2 Weeks	1 Month 3 Weeks	Puppy	7.8	Female	Yes	Yes		No			Owner Surrender	2010-03-13	2010-05-08 12:49:00
451222	Charlotte Aka Dusty	2017	Puppy	Owner Surrender	Kelowna	Kelowna Branch	Unwanted Litter	Healthy	Healthy	Doberman / Labrador Retriever	Black / Tan	4 Years 1 Month (approx)	2 Months	Puppy	7.8	Female	Yes	Yes		Yes			Owner Surrender	2017-10-27	2017-12-27 15:32:00
453233	Albie	2018	Puppy	Owner Surrender	Kelowna	Kelowna Branch	Allergies - Person Has Allergies To Pet	Healthy	Healthy	Labrador Retriever / Golden Retriever	Gold	4 Years 3 Weeks	2 Months 2 Weeks	Puppy	7.8	Male	No	Yes	25-Jan-2018	No		Friend/relative - from unplanned litter	Owner Surrender	2017-11-08	2018-01-24 14:03:00
482012	Timbit	2019	Puppy	Owner Surrender	Williams Lake - City Limits	Williams Lake & District Branch	No Time For Pet/Pet Is Too Much Responsibility	Treatable-Rehabilitatable	Treatable-Rehabilitatable	Labrador Retriever / Pit Bull Terrier	Black / White	2 Years 11 Months 2 Weeks	2 Months 1 Week	Puppy	7.8	Male	Yes	Yes		No		Offspring of my own pet - unplanned litter	Owner Surrender	2018-12-16	2019-02-26 11:03:00
463330	Bear	2018	Puppy	Owner Surrender	Victoria	Victoria Branch	No Time For Pet/Pet Is Too Much Responsibility	Healthy	Healthy	Border Collie / Labrador Retriever	Black / White	3 Years 8 Months 1 Week	2 Months 3 Weeks	Puppy	7.8	Female	Yes	Yes		No		Animal control facility / municipal pound	Owner Surrender	2018-03-19	2018-06-11 15:00:00
363037	French Toast	2015	Puppy	Owner Surrender	Vernon	Vernon & District Branch	Abandoned By A Friend Or Relative			Pomeranian / Pekingese	Black Brown / Blonde	7 Years 2 Weeks	3 Months 3 Weeks	Puppy	7.8	Male	No	Yes	17-Mar-2015	No			Owner Surrender	2014-11-15	2015-03-14 15:53:00
257781	Maya	2012	Puppy	Owner Surrender	Surrey	Surrey Education & Adoption Centre	Moving House			Labrador Retriever Mix	Black Brown / White	10 Years 1 Week	1 Month 3 Weeks	Puppy	7.8	Female	No	yes	7-Jun-2012	No		Offspring of my own pet - planned litter	Owner Surrender	2011-11-19	2012-01-14 10:09:00
388290	Oakley	2015	Puppy	Owner Surrender	Prophet River Band, (Dene Tsaa Tse K'Nai) (Res)	North Peace Branch	Unwanted Litter			German Shepherd / Border Collie	Brown / Grizzle	6 Years 1 Month 1 Week	1 Month 4 Weeks	Puppy	7.8	Male	No	yes	30-Apr-2016	No		Offspring of my own pet - unplanned litter	Owner Surrender	2015-10-20	2015-12-18 14:47:00
334718	Ace (aka Cornelius)	2014	Puppy	Owner Surrender	Chase	Kamloops & District Branch	Unwanted Litter			Labrador Retriever / Rottweiler	Black / White	7 Years 8 Months	1 Month 3 Weeks	Puppy	7.8	Male	No	Yes	30-May-2014	No			Owner Surrender	2014-03-31	2014-05-26 15:13:00
383179	Hutch	2015	Puppy	Owner Surrender	*Other - Outside Of Province	Kelowna Branch	Too Many Dogs			Terrier Mix	Blonde	6 Years 6 Months 3 Weeks	5 Months 2 Weeks	Young Adult	7.8	Male	No	Yes	21-Oct-2015	No		Animal rescue - out of province	Owner Surrender	2015-05-05	2015-10-19 11:32:00
380559	Ringo	2015	Puppy	Owner Surrender	Kelowna	Kelowna Branch	Unwanted Litter			Labrador Retriever Mix	Black / White	6 Years 4 Months 1 Week	2 Months	Puppy	7.8	Male	No	Yes	22-Sep-2015	No		Animal rescue - out of province	Owner Surrender	2015-07-21	2015-09-21 11:23:00
320730	Elsa	2014	Puppy	Owner Surrender	Victoria	Victoria Branch	Vet Costs			Pit Bull Terrier Mix	Brindle	8 Years 2 Months	3 Months 2 Weeks	Puppy	7.8	Female	No	Yes	26-Feb-2014	No		Veterinarian	Owner Surrender	2013-10-01	2014-01-15 14:02:00
465945	Moose	2018	Puppy	Owner Surrender	Peace River Regional District - Area D	South Peace Branch	Unwanted Litter	Treatable-Rehabilitatable	Treatable-Rehabilitatable	Maremma Sheepdog / Border Collie	Black / White	3 Years 6 Months 1 Week	1 Month 3 Weeks	Puppy	7.78	Male	No	Yes	31-Jul-2018	Yes		Offspring of my own pet - unplanned litter	Owner Surrender	2018-05-18	2018-07-13 15:25:00
233123	Sparky	2011	Dog	Owner Surrender	Chilliwack	Chilliwack Branch	Problems With Other Pets			Shih Tzu / Bichon Frise	White / Grey	11 Years 10 Months 3 Weeks	1 Year 3 Months 3 Weeks	Young Adult	7.72	Male	Yes	Yes		No		Friend/relative - from planned litter	Owner Surrender	2010-01-08	2011-04-30 14:26:00
198929	Pork Chop	2010	Dog	Owner Surrender	Surrey	Surrey Education & Adoption Centre	Death Of Owner			Mini Pinscher Mix	Tan	Adult	Unknown	Adult	7.71	Male	Yes	Yes		No			Owner Surrender		2010-04-25 12:14:00
446526	Chester	2017	Dog	Owner Surrender	Abbotsford	Abbotsford Branch	Owner Had Allergies	Treatable-Rehabilitatable	Treatable-Rehabilitatable	Chihuahua / Corgi	Tan / White	11 Years 1 Month 1 Week	7 Years	Senior	7.7	Male	No	Yes	25-Oct-2017	No		Friend/relative - gift (adult animal)	Owner Surrender	2010-10-20	2017-10-20 13:13:00
441873	Diesel	2017	Dog	Owner Surrender	Chilliwack	Chilliwack Branch	Other	Treatable-Manageable	Treatable-Manageable	Jack Russell Terrier Mix	White / Black	7 Years 3 Months	3 Years	Adult	7.7	Male	Yes	Yes		Yes		Found abandoned	Owner Surrender	2014-08-30	2017-08-30 10:04:00
330613	Pinto	2015	Dog	Owner Surrender	Burnaby	Burnaby Branch	Moving House			Jack Russell Terrier Mix	Black / White	12 Years 7 Months 3 Weeks	6 Years 7 Months 1 Week	Adult	7.7	Female	Yes	Yes		Yes		Breeder - newspaper ad	Owner Surrender	2009-04-07	2015-11-16 13:12:00
301296	Chloe	2013	Dog	Owner Surrender	Chilliwack	Chilliwack Branch	Unable To Find Home			Jack Russell Terrier / Bichon Frise	Blonde	9 Years 7 Months 3 Weeks	1 Year 3 Months	Young Adult	7.7	Female	Yes	Yes		No		Breeder - newspaper ad	Owner Surrender	2012-04-05	2013-07-05 16:34:00
403583	Star	2016	Dog	Owner Surrender	Chilliwack	Chilliwack Branch	Owner Sick			Bichon Frise / Shih Tzu	White / Apricot	12 Years 6 Months 1 Week	7 Years	Adult	7.7	Female	Yes	Yes		Yes		Friend/relative - from planned litter	Owner Surrender	2009-05-18	2016-05-18 16:14:00
403584	Rosie	2016	Dog	Owner Surrender	Chilliwack	Chilliwack Branch	Owner Sick			Shih Tzu / Bichon Frise	White / Tan	12 Years 6 Months 1 Week	7 Years	Adult	7.7	Female	Yes	Yes		Yes		Friend/relative - from planned litter	Owner Surrender	2009-05-18	2016-05-18 16:14:00
455804	Panda	2018	Dog	Owner Surrender	Chilliwack	Maple Ridge Branch	No Time For Pet/Pet Is Too Much Responsibility	Treatable-Manageable	Treatable-Manageable	Jack Russell Terrier Mix	White / Black	15 Years 8 Months 4 Weeks	12 Years	Geriatric	7.7	Female	Yes	Yes		Yes		Breeder - online ad	Owner Surrender	2006-03-02	2018-03-02 15:33:00
435364	Buddy	2017	Dog	Owner Surrender	Kelowna	Kelowna Branch	Landlord Does Not Allow Pets	Treatable-Rehabilitatable	Treatable-Rehabilitatable	Border Terrier Mix	Tan	11 Years 5 Months 2 Weeks (approx)	7 Years	Adult	7.7	Male	Yes	Yes		Yes		Friend/relative - from unplanned litter	Owner Surrender	2010-06-15	2017-06-15 12:12:00
213412	Chester	2010	Dog	Owner Surrender	Kelowna	Kelowna Branch	Rescue			Bichon Frise / Poodle Miniature	Cream	12 Years 1 Month 3 Weeks	11 Months	Young Adult	7.7	Male	Yes	Yes		No		Residence - abandoned	Owner Surrender	2009-10-10	2010-09-10 14:34:00
255792	Marvin	2011	Dog	Owner Surrender	Victoria	Victoria Branch	Too Many Dogs			Terrier Mix	Tan / White	10 Years 11 Months 1 Week	1 Year	Young Adult	7.7	Male	Yes	Yes		No		Animal rescue - other in BC	Owner Surrender	2010-12-20	2011-12-20 20:53:00
260694	Fred	2012	Dog	Owner Surrender	Nanaimo - Regional District	Nanaimo & District Branch	Found Abandoned			Chihuahua Mix	Red / White	10 Years 9 Months 1 Week	1 Year	Young Adult	7.7	Male	Yes	Yes		No		Found abandoned	Owner Surrender	2011-02-23	2012-02-23 10:40:00
487773	Oreo	2019	Dog	Owner Surrender	Lax-kw'alaams (Res)	Prince Rupert Branch	Behaviour - Destructive (Chews/Digs/Scratches/etc)	Healthy	Healthy	Fox Terrier / Border Collie	Black / White	3 Years 4 Months 4 Weeks	10 Months 2 Weeks	Young Adult	7.7	Female	Yes	Yes	6-Feb-2018	Yes		Friend/relative - from unplanned litter	Owner Surrender	2018-07-02	2019-05-18 09:50:00
414826	Hazard	2016	Dog	Owner Surrender	Abbotsford	Abbotsford Branch	Complaints From Neighbour	Treatable-Rehabilitatable	Treatable-Rehabilitatable	Chihuahua / Mini Pinscher	Black / Tan Points	12 Years 2 Months 1 Week	7 Years	Adult	7.7	Male	Yes	Yes		Yes		Friend/relative - gift (adult animal)	Owner Surrender	2009-09-20	2016-09-20 15:01:00
483153	Lucky	2019	Dog	Owner Surrender	Kelowna	Kelowna Branch	Behaviour - Too Active	Treatable-Manageable	Treatable-Manageable	American Eskimo / Chihuahua	Black / Brown	8 Years 1 Month 3 Weeks	8 Years	Adult	7.7	Male	Yes	Yes		Yes		Friend/relative - from planned litter	Owner Surrender	2011-03-16	2019-03-16 12:52:00
326154	Cooper	2014	Dog	Owner Surrender	Penticton	South Okanagan/Similkameen Branch	Other			Shih Tzu Mix	Apricot / White	12 Years 9 Months	5 Years	Adult	7.7	Male	Yes	Yes		Yes		Pet Store - Independent	Owner Surrender	2009-02-25	2014-02-25 11:20:00
291230	Reba	2013	Dog	Owner Surrender	Victoria	Victoria Branch	Moving House			Cairn Terrier Mix	Blonde	12 Years 3 Months 2 Weeks	3 Years 6 Months	Senior	7.7	Female	No	Yes	22-Feb-2013	No		Offspring of my own pet - planned litter	Owner Surrender	2009-08-17	2013-02-17 09:57:00
489912	Lou	2019	Dog	Owner Surrender	Victoria	Victoria Branch	Behaviour - Pet Is Not Good With Children	Treatable-Manageable	Treatable-Manageable	Chihuahua / Rat Terrier	Apricot	6 Years 11 Months 2 Weeks	4 Years 6 Months	Adult	7.7	Female	Yes	Yes		Yes		Animal rescue - other in BC	Owner Surrender	2014-12-14	2019-06-14 12:47:00
289777	Peanut	2013	Dog	Owner Surrender	Burnaby	Burnaby Branch	Landlord Does Not Allow Pets			Shih Tzu / Pug	Blonde	12 Years 10 Months	4 Years	Adult	7.7	Female	Yes	Yes		No		Free - online ad	Owner Surrender	2009-01-25	2013-01-25 15:51:00
348189	Ramsey*watch My Video*	2014	Dog	Ambulance - Owner Surrender	Vancouver	Vancouver Branch	Death Of Owner			Pomeranian Mix	Apricot	14 Years 1 Week	14 Years	Geriatric	7.7	Male	No	No		No			Ambulance - Owner Surrender	2000-10-08	2014-10-08 22:25:00
363922	Suzie	2015	Dog	Owner Surrender	Victoria	Victoria Branch	Owner Sick			Cavalier King Charles Spaniel Mix	Brown / White	11 Years 8 Months	4 Years 11 Months 3 Weeks	Adult	7.7	Female	Yes	Yes		Yes			Owner Surrender	2010-03-26	2015-03-25 16:20:00
310567	Tilly	2013	Dog	Owner Surrender	Victoria	Victoria Branch	Moving House			Shih Tzu Mix	Grey	12 Years 2 Months 1 Week	4 Years	Adult	7.7	Female	Yes	Yes		No		Friend/relative - rescued/abandoned	Owner Surrender	2009-09-24	2013-09-24 14:34:00
447052	Jake	2017	Dog	Owner Surrender	Victoria	Victoria Branch	Owner Sick	Treatable-Rehabilitatable	Treatable-Rehabilitatable	Shih Tzu Mix	Tan / Black	18 Years 1 Month	13 Years 11 Months 3 Weeks	Senior	7.7	Male	Yes	Yes		Yes		Animal rescue - other in BC	Owner Surrender	2003-11-01	2017-10-26 12:31:00
321816	Codi	2014	Dog	Owner Surrender	Victoria	Victoria Branch	Vet Costs			Poodle Miniature / Maltese	Apricot	13 Years 2 Months (approx)	13 Years	Senior	7.7	Male	Yes	Yes		Yes		Breeder - newspaper ad	Owner Surrender	2001-01-27	2014-01-27 13:24:00
294630	Rosie	2013	Dog	Owner Surrender	Victoria	Victoria Branch	Too Many Dogs			Terrier Mix	White / Brown	10 Years 7 Months 2 Weeks	2 Years	Adult	7.7	Female	No	Yes	19-Apr-2013	No		Animal rescue - other in BC	Owner Surrender	2011-04-13	2013-04-13 12:09:00
373667	Tolkien	2015	Dog	Owner Surrender	Port Alberni	Alberni-Clayoquot Branch	Snapping At Children			Dachshund Mix	Red Brown	10 Years 4 Months 1 Week	3 Years 11 Months 2 Weeks	Adult	7.7	Male	Yes	Yes		Yes		Breeder - online ad	Owner Surrender	2011-07-24	2015-07-13 10:05:00
356569	Jaylo	2015	Puppy	Owner Surrender	Chilliwack	Chilliwack Branch	Cant Afford			German Shepherd / Labrador Retriever	Black / Tan	7 Years 2 Months 1 Week	4 Months	Puppy	7.7	Female	No	No		No		Offspring of my own pet - planned litter	Owner Surrender	2014-09-19	2015-01-19 11:34:00
159250	Kita	2009	Puppy	Owner Surrender	Quesnel	Quesnel & District Branch	Too Many Dogs			Siberian Husky / Border Collie	Black / Tan Points	12 Years 10 Months 2 Weeks	1 Month 3 Weeks	Puppy	7.7	Female	No	Yes	18-Mar-2009	No			Owner Surrender	2009-01-16	2009-03-14 15:02:00
347072	Tripp	2014	Puppy	Owner Surrender	Alkali Lake - Crd E	Williams Lake & District Branch	Unwanted Litter	Healthy	Healthy	German Shepherd / Husky	Black / Tan Points	7 Years 5 Months	3 Months	Puppy	7.7	Male	No	Yes	6-Oct-2014	No			Owner Surrender	2014-06-29	2014-09-29 12:23:00
239596	Romeo	2011	Puppy	Owner Surrender	Prince George	Quesnel & District Branch	Cant Afford			Australian Shepherd / Poodle Miniature	Black	10 Years 5 Months		Puppy	7.7	Male	Yes	Yes		No		Free - newspaper ad	Owner Surrender	2011-07-01	2011-07-05 16:40:00
357070	Hobbs #1	2015	Puppy	Owner Surrender	Chilliwack	Chilliwack Branch	Unable To Find Home			German Shepherd / Collie Rough	Fawn / White	7 Years	1 Month 3 Weeks	Puppy	7.7	Male	Yes	Yes		Yes		Found abandoned	Owner Surrender	2014-11-30	2015-01-25 11:38:00
427110	Chanel	2017	Puppy	Owner Surrender	Cache Creek	Kamloops & District Branch	Abandoned By A Friend Or Relative	Treatable-Rehabilitatable	Treatable-Rehabilitatable	Labrador Retriever / Pit Bull Terrier	Black / White	4 Years 11 Months 1 Week	2 Months 1 Week	Puppy	7.7	Female	No	Yes	9-Mar-2017	No		Friend/relative - from unplanned litter	Owner Surrender	2016-12-23	2017-03-06 08:59:00
447880	Hubert	2017	Puppy	Owner Surrender	Bella Coola	Williams Lake & District Branch	Too Many Dogs	Treatable-Rehabilitatable	Treatable-Rehabilitatable	Husky Mix	Grizzle / Black	4 Years 3 Months 3 Weeks	3 Months	Puppy	7.7	Male	No	Yes	20-Nov-2017	No			Owner Surrender	2017-08-04	2017-11-04 14:33:00
485110	Blaze	2019	Puppy	Owner Surrender	Courtenay	Comox Valley & District Branch	Too Many Animals	Treatable-Rehabilitatable	Treatable-Rehabilitatable	German Shepherd / Labrador Retriever	Black / Tan	2 Years 10 Months	2 Months 1 Week	Puppy	7.7	Male	Yes	Yes		Yes		Offspring of my own pet - unplanned litter	Owner Surrender	2019-02-01	2019-04-12 15:54:00
391603	Lazzer	2016	Puppy	Owner Surrender	Nazko (Res)	Quesnel & District Branch	Unwanted Litter			Rottweiler / Cane Corso	Black	6 Years 1 Week	2 Months	Puppy	7.7	Female	No	yes	30-Jun-2016	No			Owner Surrender	2015-11-20	2016-01-21 12:51:00
193913	Cupid	2010	Puppy	Owner Surrender	Victoria	Victoria Branch	Too Many Dogs			Labrador Retriever / Border Collie	Black / White	12 Years 1 Week	3 Months	Puppy	7.7	Female	No	Yes	24-Feb-2010	No			Owner Surrender	2009-11-23	2010-02-23 08:31:00
451220	Wilbur	2017	Puppy	Owner Surrender	Kelowna	Kelowna Branch	Unwanted Litter	Healthy	Healthy	Rottweiler / Labrador Retriever	Black / White	4 Years 1 Month (approx)	2 Months	Puppy	7.7	Male	No	Yes	24-Jan-2018	No		Offspring of my own pet - unplanned litter	Owner Surrender	2017-10-27	2017-12-27 15:32:00
496399	Finn	2019	Puppy	Owner Surrender	Nanaimo	Nanaimo & District Branch	No Time For Pet/Pet Is Too Much Responsibility	Healthy	Healthy	English Springer Spaniel Mix	White / Black	2 Years 5 Months	2 Months 1 Week	Puppy	7.7	Male	No	Yes	10-Sep-2019	No		Breeder - online ad	Owner Surrender	2019-06-26	2019-09-04 13:59:00
334719	Casanova	2014	Puppy	Owner Surrender	Chase	Kamloops & District Branch	Unwanted Litter			Labrador Retriever / Rhodesian Ridgeback	Black	7 Years 8 Months	1 Month 3 Weeks	Puppy	7.7	Male	No	Yes	30-May-2014	No			Owner Surrender	2014-03-31	2014-05-26 15:13:00
355993	Doug	2015	Puppy	Owner Surrender	Kelowna	Kelowna Branch	Rescue			Pug Mix	Fawn	7 Years 4 Months 1 Week	5 Months 3 Weeks	Puppy	7.7	Male	Yes	Yes		Yes		Animal shelter - out of province	Owner Surrender	2014-07-22	2015-01-12 10:39:00
113161	Nanaimo1	2008	Puppy	Owner Surrender	Victoria	Victoria Branch	Too Many Dogs			Pit Bull Mix	Brindle	Puppy	Unknown	Puppy	7.7	Female	No	Yes	4-Jan-2008	No			Owner Surrender		2008-01-03 14:44:00
113162	Nanaimo2	2008	Puppy	Owner Surrender	Victoria	Victoria Branch	Too Many Dogs			Pit Bull Mix	Brindle	Puppy	Unknown	Puppy	7.7	Female	No	Yes	4-Jan-2008	No			Owner Surrender		2008-01-03 14:44:00
113164	Nanaimo4	2008	Puppy	Owner Surrender	Victoria	Victoria Branch	Too Many Dogs			Pit Bull Mix	Brindle	Puppy	Unknown	Puppy	7.7	Female	No	Yes	4-Jan-2008	No			Owner Surrender		2008-01-03 14:44:00
264341	Twiggy	2012	Puppy	Owner Surrender	Vancouver	Vancouver Branch	Unable To Find Home			Domestic Short Hair Mix	Black Brindle	9 Years 11 Months 2 Weeks	3 Months 4 Weeks	Puppy	7.7	Female	Yes	Yes		No		Friend/relative - from unplanned litter	Owner Surrender	2011-12-14	2012-04-11 11:59:00
259503	Miko (mason)	2012	Puppy	Owner Surrender	Vancouver	Vancouver Branch	Children Not Ready For A Pet			Domestic Short Hair Mix		9 Years 11 Months 2 Weeks	1 Month 3 Weeks	Puppy	7.7	Male	Yes	Yes		No		Friend/relative - from unplanned litter	Owner Surrender	2011-12-12	2012-02-06 11:28:00
287674	Joe	2012	Puppy	Owner Surrender	Abbotsford	Abbotsford Branch	Too Many Dogs			Labrador Retriever / English Springer Spaniel	Black	9 Years 1 Month	1 Month 3 Weeks	Puppy	7.69	Male	Yes	Yes		No		Offspring of my own pet - unplanned litter	Owner Surrender	2012-10-31	2012-12-27 12:54:00
334713	Carrie	2014	Puppy	Owner Surrender	Chase	Kamloops & District Branch	Unwanted Litter			Labrador Retriever / Rottweiler	Black	7 Years 7 Months 3 Weeks	1 Month 3 Weeks	Puppy	7.66	Female	No	Yes	28-May-2014	No			Owner Surrender	2014-04-04	2014-05-26 15:13:00
450807	Jackson	2017	Puppy	Owner Surrender	Fort Nelson	South Peace Branch	Too Many Dogs	Healthy	Healthy	Labrador Retriever Mix	Black	4 Years 1 Month 1 Week	1 Month 4 Weeks	Puppy	7.65	Male	Yes	Yes		Yes		Animal rescue - other in BC	Owner Surrender	2017-10-19	2017-12-17 18:03:00
488651	Holly	2019	Dog	Owner Surrender	Vancouver	Burnaby Branch	Life Change-Human Illness/Injury/CareHome/Hospital	Healthy	Healthy	Dachshund Mix	Black / Tan	6 Years 6 Months	4 Years	Adult	7.63	Female	Yes	Yes		Yes		Animal shelter - other in BC	Owner Surrender	2015-05-30	2019-05-30 10:33:00
328223	Rocky	2014	Puppy	Owner Surrender	Merritt	Kamloops & District Branch	Vet Costs			Labrador Retriever / German Shepherd	Black	7 Years 11 Months	2 Months 1 Week	Puppy	7.63	Male	Yes	Yes		Yes		Free - online ad	Owner Surrender	2013-12-25	2014-03-08 10:20:00
362792	Bob	2015	Puppy	Owner Surrender	Vancouver	Vancouver Branch	Vet Costs			Pug / Australian Cattle Dog/Blue Heeler	Brindle	6 Years 11 Months 2 Weeks	2 Months 3 Weeks	Puppy	7.62	Male	Yes	Yes		No		Friend/relative - rescued/abandoned	Owner Surrender	2014-12-17	2015-03-12 09:19:00
357419	Milo	2015	Dog	Owner Surrender	Abbotsford	Abbotsford Branch	Moving House			Shih Tzu Mix	Black / White	15 Years 3 Months	8 Years 5 Months	Senior	7.6	Male	Yes	yes		Yes		Breeder - online ad	Owner Surrender	2006-08-29	2015-01-29 13:03:00
259461	Winston	2012	Dog	Owner Surrender	Burnaby	Burnaby Branch	Cant Afford	Healthy	Healthy	Cairn Terrier Mix	Black / Grey	12 Years 9 Months 3 Weeks	3 Years	Adult	7.6	Male	No	Yes	8-Feb-2012	No		Free - online ad	Owner Surrender	2009-02-05	2012-02-05 12:03:00
296230	Percy	2018	Dog	Owner Surrender	Salmon Arm (Shuswap)	Shuswap Branch	Landlord Does Not Allow Pets	Treatable-Rehabilitatable	Treatable-Rehabilitatable	Shih Tzu / Havanese	Grey	10 Years 3 Weeks (approx)	6 Years 9 Months 1 Week	Adult	7.6	Male	Yes	Yes		Yes		Offspring of my own pet - unplanned litter	Owner Surrender	2011-11-08	2018-08-19 12:37:00
246792	Tina	2011	Dog	Owner Surrender	Kelowna	Kelowna Branch	Moving House			Bichon Frise	White	14 Years 7 Months 3 Weeks	4 Years 5 Months	Adult	7.6	Female	Yes	Yes		No		Breeder - newspaper ad	Owner Surrender	2007-04-06	2011-09-09 12:26:00
459884	Andy	2018	Dog	Owner Surrender	Kelowna	Kelowna Branch	Life Change - Baby/Divorce/lllness/Jail/Travel/etc	Healthy	Healthy	Shih Tzu Mix	White / Tan	7 Years 7 Months	4 Years	Adult	7.6	Male	Yes	Yes		Yes		Animal rescue - other in BC	Owner Surrender	2014-04-30	2018-04-30 13:43:00
317766	Nelson	2013	Dog	Owner Surrender	Masset	Haida Gwaii Branch	Abandoned By A Friend Or Relative			Shetland Sheepdog / Pomeranian	Black / Tan Points	8 Years 11 Months 3 Weeks	11 Months 4 Weeks	Young Adult	7.6	Male	Yes	Yes		Yes			Owner Surrender	2012-12-07	2013-12-05 21:23:00
229690	Sassy	2011	Dog	Owner Surrender	Salmon Arm (Shuswap)	Shuswap Branch	Other			Boston Terrier Mix	Black	13 Years 2 Months 1 Week	2 Years 6 Months	Young Adult	7.6	Female	No	Yes	24-Mar-2011	No		Free - newspaper ad	Owner Surrender	2008-09-18	2011-03-18 10:24:00
309889	Missy	2013	Dog	Owner Surrender	Penticton	South Okanagan/Similkameen Branch	Owner Had Debilitating Injury			Shih Tzu Mix	White / Black	7 Years 1 Month 1 Week	7 Years 2 Weeks	Adult	7.6	Female	Yes	Yes		No		Friend/relative - from planned litter	Owner Surrender	2006-08-31	2013-09-17 12:46:00
333067	Char lee	2014	Dog	Owner Surrender	Prince George	North Cariboo District Branch	Jail			Shih Tzu / Poodle Toy	White	8 Years 10 Months 3 Weeks	1 Year 4 Months	Adult	7.6	Male	Yes	Yes		Yes		Animal shelter - other BC SPCA shelter	Owner Surrender	2013-01-07	2014-05-07 13:40:00
371862	Henry	2015	Dog	Owner Surrender	Quesnel Crd A	Quesnel & District Branch	Complaints From Neighbour			Shih Tzu / Cocker Spaniel	Black / White	9 Years 5 Months 1 Week	3 Years	Adult	7.6	Male	Yes	Yes		Yes		Friend/relative - from unplanned litter	Owner Surrender	2012-06-23	2015-06-23 12:26:00
296230	Percy	2013	Dog	Owner Surrender	Salmon Arm (Shuswap)	Shuswap Branch	Other			Shih Tzu / Havanese	Grey	10 Years 3 Weeks (approx)	1 Year 5 Months 4 Weeks	Adult	7.6	Male	Yes	Yes		Yes		Offspring of my own pet - unplanned litter	Owner Surrender	2011-11-08	2013-05-07 12:33:00
389933	Russell	2016	Dog	Owner Surrender	Vancouver	Vancouver Branch	Moving House	Treatable-Manageable	Treatable-Manageable	Havanese Mix	Black / White	9 Years 8 Months 2 Weeks	3 Years 9 Months 3 Weeks	Young Adult	7.6	Male	Yes	Yes		Yes		Pet Store - Chain	Owner Surrender	2012-03-12	2016-01-02 13:08:00
288831	Willow	2013	Dog	Owner Surrender	Nelson City	Nelson Branch	Too Many Other Animals			Chihuahua	Red Brown / Cream	11 Years 4 Months 2 Weeks	2 Years 5 Months 4 Weeks	Adult	7.6	Female	Yes	Yes		No		Breeder - posted flyer	Owner Surrender	2010-07-15	2013-01-12 16:08:00
295392	Leo	2013	Dog	Owner Surrender	Surrey	Maple Ridge Branch	New Baby			Shih Tzu	White / Black	11 Years 6 Months 3 Weeks	2 Years 11 Months 2 Weeks	Young Adult	7.6	Male	Yes	Yes		No		Breeder - online ad	Owner Surrender	2010-05-05	2013-04-25 12:24:00
202911	Daisy Dukes	2010	Dog	Owner Surrender	Vancouver	Vancouver Branch	Moving House			Jack Russell Terrier Mix	White / Tan	16 Years 1 Month 3 Weeks	4 Years 8 Months	Adult	7.6	Female	Yes	Yes		No			Owner Surrender	2005-10-08	2010-06-08 11:03:00
303906	Coco	2013	Dog	Owner Surrender	Vancouver	Vancouver Branch	No Time			Shih Tzu Mix	Grey / White	12 Years 3 Months 4 Weeks	4 Years	Adult	7.6	Female	Yes	Yes		No		Friend/relative - from unplanned litter	Owner Surrender	2009-08-03	2013-08-03 12:35:00
476725	Tom	2018	Dog	Owner Surrender	Burnaby	Burnaby Branch	Allergies - Person Has Allergies To Pet	Treatable-Rehabilitatable	Treatable-Rehabilitatable	Bichon Frise / Poodle Miniature	White	4 Years 3 Months 4 Weeks	1 Year 4 Months	Adult	7.6	Male	Yes	Yes		Yes		Breeder - online ad	Owner Surrender	2017-08-02	2018-12-02 11:50:00
292546	Mia	2013	Dog	Owner Surrender	Vancouver	Vancouver Branch	Too Much Responsibility			Shih Tzu / Pomeranian	Grey / White	12 Years 8 Months 3 Weeks	4 Years	Adult	7.6	Female	Yes	Yes		No		Breeder - online ad	Owner Surrender	2009-03-10	2013-03-10 16:09:00
444009	Emerson	2017	Dog	Owner Surrender	Victoria	Victoria Branch	Moving House	Healthy	Healthy	Schnauzer / Poodle	Grey	13 Years 2 Months 1 Week	9 Years	Senior	7.6	Male	Yes	Yes		Yes		Breeder - online ad	Owner Surrender	2008-09-21	2017-09-21 16:04:00
246048	Bobby	2011	Dog	Owner Surrender	Nanaimo	Nanaimo & District Branch	Vet Costs			Lhasa Apso Mix	Brown / White	20 Years 2 Months 3 Weeks	9 Years 11 Months 3 Weeks	Senior	7.6	Male	Yes	Yes		No		Free - newspaper ad	Owner Surrender	2001-09-08	2011-09-01 16:29:00
400589	Riley	2016	Dog	Owner Surrender	Victoria	Victoria Branch	Other	Healthy	Healthy	Terrier Mix	Black / White	7 Years 1 Month 2 Weeks	1 Year 6 Months	Young Adult	7.6	Male	Yes	Yes		Yes		Animal shelter - out of province	Owner Surrender	2014-10-14	2016-04-14 11:20:00
317766	Nelson	2014	Dog	Owner Surrender	Queen Charlotte	Haida Gwaii Branch	Not Good With Cats			Shetland Sheepdog / Pomeranian	Black / Tan Points	8 Years 11 Months 3 Weeks	1 Year 2 Months 1 Week	Young Adult	7.6	Male	Yes	Yes		Yes			Owner Surrender	2012-12-07	2014-02-17 08:47:00
246048	Bobby	2011	Dog	Owner Surrender	Nanaimo	Nanaimo & District Branch				Lhasa Apso Mix	Brown / White	20 Years 2 Months 3 Weeks	9 Years 11 Months 2 Weeks	Senior	7.6	Male	Yes	Yes		No		Free - newspaper ad	Owner Surrender	2001-09-08	2011-08-27 13:36:00
402968	Griff	2016	Dog	Owner Surrender	Kelowna	Kelowna Branch	No Time	Healthy	Healthy	Brussels Griffon Mix	Blonde	9 Years 2 Weeks	3 Years 6 Months	Adult	7.6	Male	Yes	Yes		Yes		Friend/relative - rescued/abandoned	Owner Surrender	2012-11-12	2016-05-12 13:23:00
159251	Camus	2009	Puppy	Owner Surrender	Quesnel	Quesnel & District Branch	Too Many Dogs			Siberian Husky / Border Collie	Black / Tan Points	12 Years 10 Months 2 Weeks	1 Month 3 Weeks	Puppy	7.6	Female	No	Yes	18-Mar-2009	No			Owner Surrender	2009-01-16	2009-03-14 15:02:00
279717	Ohana (gollipeau)	2012	Puppy	Owner Surrender	Salmon Arm (Shuswap)	Shuswap Branch	Other			Maremma Sheepdog Mix	Black / White	9 Years 3 Months	3 Weeks	Puppy	7.6	Female	No	Yes	14-Nov-2012	No			Owner Surrender	2012-08-31	2012-09-21 13:59:00
251091	Julie Pups - G	2011	Puppy	Owner Surrender	Victoria	Victoria Branch	No Longer Wanted			German Shepherd / Collie Smooth	Brown / Tan	10 Years 3 Months	1 Month 3 Weeks	Puppy	7.6	Male	No	Yes	26-Oct-2011	No			Owner Surrender	2011-08-27	2011-10-22 16:41:00
305062	Hanna	2013	Puppy	Owner Surrender	Quesnel	Quesnel & District Branch	Unwanted Litter			Labrador Retriever / Border Collie	Black	8 Years 6 Months 1 Week	2 Months 4 Weeks	Puppy	7.6	Female	No	No		No			Owner Surrender	2013-05-19	2013-08-16 13:09:00
341221	Maya (aka Sydney)	2014	Puppy	Owner Surrender	Kelowna	Kelowna Branch	Other			Chow Chow / Labrador Retriever	Tan / Black	7 Years 6 Months 1 Week	2 Months 2 Weeks	Puppy	7.6	Female	No	Yes	6-Aug-2014	No		Breeder - online ad	Owner Surrender	2014-05-18	2014-08-01 12:48:00
243528	Twila	2011	Puppy	Owner Surrender	Lillooet	Kamloops & District Branch	Found Abandoned			Australian Cattle Dog/Blue Heeler Mix	White / Chocolate Merle	10 Years 5 Months 3 Weeks	2 Months	Puppy	7.6	Female	No	Yes	12-Aug-2011	No			Owner Surrender	2011-06-09	2011-08-09 12:56:00
380565	Rufus	2015	Puppy	Owner Surrender	Kelowna	Kelowna Branch	Unwanted Litter			Labrador Retriever / Husky	Black / Tan	6 Years 4 Months 1 Week	2 Months	Puppy	7.6	Male	No	Yes	22-Sep-2015	No		Animal shelter - out of province	Owner Surrender	2015-07-21	2015-09-21 12:00:00
284851	Shera	2012	Puppy	Owner Surrender	Port Hardy	Nanaimo & District Branch	Rescue			German Shepherd Mix	Tan / Black	9 Years 4 Months 3 Weeks	4 Months 1 Week	Young Adult	7.6	Female	Yes	Yes		No		Animal control facility / municipal pound	Owner Surrender	2012-07-08	2012-11-17 16:54:00
352800	Sam (pancake)	2014	Puppy	Owner Surrender	Port Hardy	Nanaimo & District Branch	Rescue			Alaskan Malamute / Maremma Sheepdog	Cream	7 Years 1 Month 2 Weeks	1 Month 2 Weeks	Adult	7.6	Male	Yes	Yes		Yes		Animal control facility / municipal pound	Owner Surrender	2014-10-11	2014-11-29 14:34:00
113166	Nanaimo6	2008	Puppy	Owner Surrender	Victoria	Victoria Branch	Too Many Dogs			Pit Bull Mix	Brindle	Puppy	Unknown	Puppy	7.6	Male	No	Yes	4-Jan-2008	No			Owner Surrender		2008-01-03 14:44:00
259943	Bernadette	2012	Dog	Owner Surrender	Kamloops	Kamloops & District Branch	Unwanted Litter			American Staffordshire Terrier Mix	Brown Brindle / White	9 Years 11 Months 1 Week (approx)	1 Month 2 Weeks		7.59	Female	No	Yes	9-Mar-2012	No			Owner Surrender	2011-12-24	2012-02-11 16:41:00
125507	Bailey	2008	Dog	Owner Surrender	Surrey	Vancouver Branch	Moving House			Maltese / Poodle Miniature	White	Adult	Unknown	Adult	7.58	Male	Yes	Yes		Yes			Owner Surrender		2008-05-12 13:06:00
437347	Charlie	2017	Dog	Owner Surrender	Fort St. John	North Peace Branch	Owner Sick	Treatable-Rehabilitatable	Treatable-Rehabilitatable	Shih Tzu Mix	Black / White	5 Years 4 Months 3 Weeks	11 Months 4 Weeks	Adult	7.54	Male	No	Yes	4-Aug-2017	No		Free - online ad	Owner Surrender	2016-07-08	2017-07-06 13:23:00
352958	Casik	2014	Puppy	Owner Surrender	Prince George	North Cariboo District Branch	Rescue			German Shepherd Mix	Black / Tan	7 Years 2 Months 1 Week	2 Months 1 Week	Puppy	7.53	Female	No	Yes	4-Dec-2014	No			Owner Surrender	2014-09-18	2014-11-28 10:31:00
484283	Benny	2019	Dog	Owner Surrender	Abbotsford	Abbotsford Branch	Life Change-Human Illness/Injury/CareHome/Hospital	Healthy	Treatable-Rehabilitatable	Bichon Frise Mix	White	13 Years 10 Months 4 Weeks (approx)	11 Years 3 Months	Senior	7.5	Male	Yes	Yes		Yes		Animal rescue - other in BC	Owner Surrender	2008-01-02	2019-04-02 10:32:00
441875	Aurora	2017	Dog	Owner Surrender	Chilliwack	Chilliwack Branch	Other	Treatable-Manageable	Treatable-Manageable	Jack Russell Terrier Mix	White / Brown	14 Years 3 Months	10 Years	Senior	7.5	Female	Yes	Yes		Yes		Boarding facility - abandoned	Owner Surrender	2007-08-30	2017-08-30 10:04:00
485771	Holly	2019	Dog	Owner Surrender	Salmon Arm (Shuswap)	Shuswap Branch	No Time For Pet/Pet Is Too Much Responsibility	Healthy	Healthy	Bichon Frise / Shih Tzu	Buff	3 Years 1 Month 1 Week	6 Months	Young Adult	7.5	Female	Yes	Yes		No		Breeder - online ad	Owner Surrender	2018-10-24	2019-04-24 13:04:00
293737	Lucky	2013	Dog	Owner Surrender	Burnaby	Burnaby Branch	Moving House			Spitz Mix	Apricot / White	17 Years 8 Months	9 Years	Adult	7.5	Male	Yes	Yes		No		Friend/relative - from planned litter	Owner Surrender	2004-03-30	2013-03-30 11:59:00
496679	Eddie	2019	Dog	Owner Surrender	Burnaby	Burnaby Branch	Moving/Evicted - Cant Afford Pet Friendly Housing	Healthy	Healthy	Maltese / Shih Tzu	White / Brown	3 Years 8 Months 1 Week	1 Year 5 Months 2 Weeks	Adult	7.5	Male	Yes	Yes		Yes		Free - online ad	Owner Surrender	2018-03-22	2019-09-07 13:34:00
462190	Oliver	2018	Dog	Owner Surrender	Chilliwack	Chilliwack Branch	Landlord Does Not Allow Pets	Treatable-Rehabilitatable	Treatable-Rehabilitatable	Dandie Dinmont Terrier / Jack Russell Terrier	Grey	6 Years 6 Months	3 Years	Adult	7.5	Male	Yes	Yes		Yes		Residence - abandoned	Owner Surrender	2015-05-29	2018-05-29 12:06:00
427985	Peanut	2017	Dog	Owner Surrender	Chilliwack	Chilliwack Branch	Moving House	Treatable-Manageable	Treatable-Manageable	Schnauzer, Miniature / Schnauzer, Miniature	Grey / Black	7 Years 8 Months 2 Weeks	3 Years	Adult	7.5	Female	No	Yes	29-Mar-2017	No		Breeder - newspaper ad	Owner Surrender	2014-03-17	2017-03-17 09:34:00
454531	Missy	2018	Dog	Owner Surrender	Abbotsford	Abbotsford Branch	Life Change - Baby/Divorce/lllness/Jail/Travel/etc	Treatable-Rehabilitatable	Treatable-Rehabilitatable	Poodle Miniature / Yorkshire Terrier	Black	15 Years 9 Months 2 Weeks	11 Years 11 Months 4 Weeks	Senior	7.5	Female	Yes	Yes		Yes		Free - online ad	Owner Surrender	2006-02-15	2018-02-13 14:49:00
410491	Maggie	2016	Dog	Owner Surrender	Salmon Arm (Shuswap)	Shuswap Branch	Vet Costs	Treatable-Manageable	Treatable-Manageable	Shih Tzu Mix	White	18 Years 3 Months 3 Weeks	13 Years	Senior	7.5	Female	Yes	Yes		Yes		Friend/relative - from planned litter	Owner Surrender	2003-08-05	2016-08-05 16:20:00
407156	Honey	2016	Dog	Owner Surrender	Kamloops	Kamloops & District Branch	Moving House			Bichon Frise / Lhasa Apso	Gold	10 Years 5 Months	5 Years	Adult	7.5	Female	Yes	Yes		Yes		Breeder - online ad	Owner Surrender	2011-06-29	2016-06-29 15:32:00
248492	Cole	2011	Dog	Owner Surrender	Kelowna	Kelowna Branch	Moving House			Shih Tzu Mix	Black / White	12 Years 3 Weeks	1 Year 10 Months 2 Weeks	Young Adult	7.5	Male	Yes	Yes		No		Breeder - newspaper ad	Owner Surrender	2009-11-10	2011-09-27 13:25:00
344945	Jersey	2014	Dog	Owner Surrender	Kelowna	Kelowna Branch	No Time			Dachshund Mix	Charcoal / White	10 Years 8 Months 3 Weeks	3 Years 6 Months	Adult	7.5	Male	Yes	Yes		Yes		Animal rescue - out of province	Owner Surrender	2011-03-09	2014-09-09 13:09:00
261496	Lexi	2012	Dog	Owner Surrender	Victoria	Victoria Branch	Too Many Dogs			Labrador Retriever Mix	Black	9 Years 10 Months 2 Weeks	1 Month 2 Weeks	Young Adult	7.5	Female	No	Yes	6-Mar-2012	No		Animal rescue - other in BC	Owner Surrender	2012-01-14	2012-03-04 11:50:00
261576	Cleopatra	2012	Dog	Owner Surrender	Victoria	Victoria Branch	Too Many Dogs			Dachshund Mix	Black / Tan	10 Years 8 Months 3 Weeks	11 Months 4 Weeks	Young Adult	7.5	Female	No	Yes	6-Mar-2012	No		Animal rescue - other in BC	Owner Surrender	2011-03-06	2012-03-05 15:56:00
255786	Bob	2011	Dog	Owner Surrender	Victoria	Victoria Branch	Too Many Dogs			Chihuahua Mix	Tan / White	13 Years 11 Months 1 Week	4 Years	Young Adult	7.5	Male	No	Yes	23-Dec-2011	No		Animal rescue - other in BC	Owner Surrender	2007-12-20	2011-12-20 20:53:00
233345	Dash	2013	Dog	Owner Surrender	Nanaimo - Regional District	Nanaimo & District Branch	No Longer Wanted			Jack Russell Terrier / Chihuahua	Brown	14 Years 6 Months 4 Weeks	6 Years 1 Month 1 Week	Adult	7.5	Male	Yes	Yes		No		Animal shelter - other BC SPCA shelter	Owner Surrender	2007-05-03	2013-06-14 15:04:00
330210	Belle	2014	Dog	Owner Surrender	Kelowna	Kelowna Branch	Moving House			Terrier Mix	Tan	9 Years 1 Month 4 Weeks	1 Year 6 Months	Young Adult	7.5	Female	Yes	Yes		Yes		Animal shelter - out of province	Owner Surrender	2012-10-02	2014-04-02 12:15:00
280919	Sparky	2012	Dog	Owner Surrender	Mission	Maple Ridge Branch	No Time			Jack Russell Terrier	Tri Color	15 Years 1 Month 3 Weeks	6 Years	Adult	7.5	Female	Yes	Yes		No		Free - posted flyer	Owner Surrender	2006-10-05	2012-10-05 12:44:00
482582	Rookie (bonded To Lucy)	2019	Dog	Owner Surrender	Comox Valley Regional District	Comox Valley & District Branch	Moving/Evicted - Cant Take Pet Where Owner Going	Treatable-Rehabilitatable	Treatable-Rehabilitatable	Mini Pinscher Mix	Black / Tan	7 Years 8 Months 3 Weeks	5 Years	Adult	7.5	Male	Yes	Yes		Yes		Animal shelter - other in BC	Owner Surrender	2014-03-07	2019-03-07 12:12:00
378525	Neo	2015	Dog	Owner Surrender	Abbotsford	Abbotsford Branch	Moving House			Shih Tzu Mix	Black Brown	8 Years 3 Months	2 Years	Adult	7.5	Male	No	Yes	9-Sep-2015	Yes		Friend/relative - from unplanned litter	Owner Surrender	2013-08-30	2015-08-30 15:29:00
501394	Deveney	2019	Dog	Owner Surrender	Quesnel	Quesnel & District Branch	Cant Afford Vet Expenses for Chronic Condition	Treatable-Rehabilitatable	Treatable-Rehabilitatable	Chihuahua Mix	Tan / White	8 Years 2 Weeks	6 Years	Adult	7.5	Female	No	Yes	6-Dec-2019	No		Friend/relative - from unplanned litter	Owner Surrender	2013-11-11	2019-11-11 15:02:00
474720	Axel	2018	Dog	Owner Surrender	Maple Ridge	Maple Ridge Branch	Behaviour - Destructive (Chews/Digs/Scratches/etc)	Healthy	Healthy	Chihuahua / Dachshund	White / Tan	4 Years 3 Months 4 Weeks	1 Year 3 Months	Young Adult	7.5	Male	Yes	Yes	19-Jan-2018	Yes		Animal rescue - out of province	Owner Surrender	2017-08-02	2018-11-02 14:00:00
436507	Rosco	2017	Dog	Owner Surrender	Maple Ridge	Maple Ridge Branch	Owner Had Allergies	Healthy	Healthy	Schnauzer, Miniature Mix	Black	8 Years 5 Months	4 Years	Adult	7.5	Male	Yes	Yes		Yes		Breeder - posted flyer	Owner Surrender	2013-06-27	2017-06-27 13:43:00
147749	Ozzy	2008	Dog	Owner Surrender	Surrey	Surrey Education & Adoption Centre	Owner Sick			Shih Tzu Mix	White / Tan	Adult	Unknown	Adult	7.5	Male	No	Yes	3-Dec-2008	No			Owner Surrender		2008-11-04 13:03:00
453971	Nessie	2018	Dog	Owner Surrender	Victoria	Victoria Branch	Landlord Does Not Allow Pets	Treatable-Manageable	Treatable-Manageable	Cairn Terrier / Shih Tzu	Black	14 Years 9 Months 4 Weeks	11 Years	Senior	7.5	Female	Yes	Yes		Yes		Animal control facility / municipal pound	Owner Surrender	2007-02-03	2018-02-03 14:03:00
356436	Ed	2015	Dog	Owner Surrender	Victoria	Victoria Branch	Other			Shih Tzu Mix	White	14 Years 10 Months 1 Week	7 Years 11 Months 4 Weeks	Adult	7.5	Male	No	Yes	20-Jan-2015	Yes		Animal control facility / municipal pound	Owner Surrender	2007-01-20	2015-01-17 13:04:00
388666	Braveheart	2015	Dog	Owner Surrender	Victoria	Victoria Branch	Owner Sick			Jack Russell Terrier Mix	Tri Color	19 Years 11 Months	14 Years	Senior	7.5	Male	Yes	Yes		Yes		Breeder - online ad	Owner Surrender	2001-12-28	2015-12-28 15:25:00
439196	Fritzy	2017	Dog	Owner Surrender	Victoria	Victoria Branch	Death Of Owner	Treatable-Rehabilitatable	Treatable-Rehabilitatable	Shih Tzu Mix	Brown	10 Years 4 Months	6 Years	Adult	7.5	Male	Yes	Yes		Yes		Breeder - online ad	Owner Surrender	2011-07-30	2017-07-30 13:42:00
233345	Dash	2011	Dog	Owner Surrender	Victoria	Victoria Branch	No Longer Wanted			Jack Russell Terrier / Chihuahua	Brown	14 Years 6 Months 4 Weeks	4 Years	Adult	7.5	Male	Yes	Yes		No		Animal shelter - other BC SPCA shelter	Owner Surrender	2007-05-03	2011-05-03 15:22:00
333468	Pinky	2014	Dog	Owner Surrender	Vernon	Vernon & District Branch	Other			Chihuahua Mix	White / Fawn	14 Years 6 Months 2 Weeks	7 Years	Adult	7.5	Female	No	Yes	29-May-2014	No		Animal control facility / municipal pound	Owner Surrender	2007-05-12	2014-05-12 13:43:00
327818	Ben	2014	Dog	Owner Surrender	Courtenay	Comox Valley & District Branch	Owner Sick			Lhasa Apso Mix	Tan	15 Years 8 Months 3 Weeks	8 Years	Adult	7.5	Male	Yes	Yes		Yes		Friend/relative - rescued/abandoned	Owner Surrender	2006-03-04	2014-03-04 11:54:00
417560	Teddy	2016	Dog	Owner Surrender	Williams Lake - City Limits	Williams Lake & District Branch	Moving House	Healthy	Healthy	Shih Tzu / Maltese	White / Grey	7 Years 10 Months	2 Years 8 Months 2 Weeks	Adult	7.5	Male	Yes	Yes		Yes			Owner Surrender	2014-01-31	2016-10-20 12:15:00
281961	Bowser	2012	Dog	Owner Surrender	Kelowna	Kelowna Branch	Owner Had Allergies			Havanese / Bichon Frise	White / Apricot	14 Years 1 Month 2 Weeks	5 Years	Adult	7.5	Male	Yes	Yes		No		Free - online ad	Owner Surrender	2007-10-17	2012-10-17 13:16:00
385784	Checkers	2015	Dog	Owner Surrender	Abbotsford	Abbotsford Branch	Moving House			Boston Terrier / Chihuahua	Brown Brindle / White	11 Years 9 Months	5 Years 8 Months 3 Weeks	Adult	7.5	Male	Yes	Yes		Yes		Pet Store - Independent	Owner Surrender	2010-02-28	2015-11-18 13:03:00
360487	Tahlea	2017	Dog	Owner Surrender	Nanaimo	Nanaimo & District Branch	Separation Anxiety	Treatable-Manageable	Treatable-Manageable	Shih Tzu / Bichon Frise	Sable	12 Years 1 Month 1 Week	12 Years 1 Month 1 Week	Senior	7.5	Female	Yes	Yes		Yes		Offspring of my own pet - unplanned litter	Stray	2005-02-13	2017-03-23 16:08:00
469722	Lilianne (annie)	2018	Puppy	Owner Surrender	Kelowna	Kelowna Branch	Home - Other Pets Aggressive To Him/Her	Healthy	Healthy	Cocker Spaniel / French Bulldog	Brown / White	3 Years 8 Months 2 Weeks	5 Months 2 Weeks	Puppy	7.5	Female	No	Yes	30-Aug-2018	Yes		Friend/relative - from unplanned litter	Owner Surrender	2018-03-14	2018-08-28 14:36:00
195430	Branigan	2010	Puppy	Owner Surrender	Kamloops	Kamloops & District Branch	Too Many Dogs			Labrador Retriever Mix	Black / White	11 Years 9 Months 3 Weeks	1 Month	Puppy	7.5	Male	No	Yes	13-Apr-2010	No			Owner Surrender	2010-02-09	2010-03-13 15:23:00
351143	Stella	2014	Puppy	Owner Surrender	Nanaimo	Nanaimo & District Branch	Rescue			Labrador Retriever / Rottweiler	Black / White	7 Years 2 Months 2 Weeks	1 Month 3 Weeks	Puppy	7.5	Female	No	Yes	14-Nov-2014	No		Free - online ad	Owner Surrender	2014-09-15	2014-11-10 14:09:00
351145	Stanley	2014	Puppy	Owner Surrender	Nanaimo	Nanaimo & District Branch	Rescue			Labrador Retriever / Rottweiler	Black / White	7 Years 2 Months 2 Weeks	1 Month 3 Weeks	Puppy	7.5	Male	No	Yes	14-Nov-2014	No		Free - online ad	Owner Surrender	2014-09-15	2014-11-10 14:09:00
448649	Bear	2017	Puppy	Owner Surrender	Agassiz	Vancouver Branch	Cant Afford	Healthy	Healthy	Rottweiler / Labrador Retriever	Black / Brown	4 Years 2 Months 3 Weeks	2 Months 1 Week	Puppy	7.5	Male	Yes	Yes		No			Owner Surrender	2017-09-06	2017-11-15 16:06:00
448650	Moose	2017	Puppy	Owner Surrender	Agassiz	Vancouver Branch	Cant Afford	Healthy	Healthy	Rottweiler / Labrador Retriever	Brown	4 Years 2 Months 3 Weeks	2 Months 1 Week	Puppy	7.5	Male	Yes	Yes		No			Owner Surrender	2017-09-06	2017-11-15 16:06:00
374961	Cleopatra	2015	Puppy	Owner Surrender	Chilliwack	Chilliwack Branch	Too Many Dogs	Healthy	Healthy	Labrador Retriever Mix	Yellow	6 Years 6 Months	2 Months	Puppy	7.5	Female	No	No		No		Friend/relative - from unplanned litter	Owner Surrender	2015-05-27	2015-07-27 11:30:00
357068	Nate #5	2015	Puppy	Owner Surrender	Chilliwack	Chilliwack Branch	Unable To Find Home			German Shepherd / Collie Rough	Black Brown / Fawn	7 Years	1 Month 3 Weeks	Puppy	7.5	Male	Yes	Yes		Yes		Found abandoned	Owner Surrender	2014-11-30	2015-01-25 11:38:00
312303	Kane	2013	Puppy	Owner Surrender	Burns Lake (Res)	Quesnel & District Branch	Unwanted Litter			Labrador Retriever / Boxer	Chocolate / White	8 Years 3 Months	1 Month 1 Week	Puppy	7.5	Male	No	yes	4-Apr-2014	No			Owner Surrender	2013-08-31	2013-10-13 10:14:00
285980	Piper	2012	Puppy	Owner Surrender	Quesnel Crd C	Quesnel & District Branch	Too Many Dogs			Husky / Beagle	Tri Color	9 Years 3 Months	3 Months	Puppy	7.5	Female	Yes	Yes		No		Offspring of my own pet - unplanned litter	Owner Surrender	2012-09-01	2012-12-01 13:07:00
256668	Bj Aka Brodie Jr	2012	Puppy	Owner Surrender	Surrey	Vancouver Branch	Vet Costs			Pug / Beagle	Tan	10 Years 3 Months 4 Weeks	5 Months	Puppy	7.5	Male	Yes	Yes		No		Pet Store - Chain	Owner Surrender	2011-08-03	2012-01-03 23:43:00
443961	Lucy	2017	Puppy	Owner Surrender	Squamish	West Vancouver Branch	Unwanted Litter	Treatable-Rehabilitatable	Treatable-Rehabilitatable	Great Pyrenees / Saint Bernard	Blonde / White	4 Years 4 Months 1 Week	2 Months	Puppy	7.5	Female	No	Yes	3-Oct-2017	No		Friend/relative - from unplanned litter	Owner Surrender	2017-07-20	2017-09-21 13:50:00
453645	Pinot	2018	Puppy	Owner Surrender	Prince George	North Cariboo District Branch	Unwanted Litter	Healthy	Healthy	Great Pyrenees / Labrador Retriever	Tan / White	4 Years (approx)	2 Months	Puppy	7.5	Female	No	Yes	2-Feb-2018	No		Offspring of my own pet - unplanned litter	Owner Surrender	2017-11-29	2018-01-30 15:23:00
157008	Berlin	2009	Puppy	Owner Surrender	Kamloops	Kamloops & District Branch	No Longer Wanted			Rottweiler Mix	Brown	12 Years 11 Months 2 Weeks	2 Months	Puppy	7.5	Female	No	Yes	25-Feb-2009	No			Owner Surrender	2008-12-17	2009-02-19 11:54:00
362794	Cindy	2015	Puppy	Owner Surrender	Vancouver	Vancouver Branch	Vet Costs			Pug / Australian Cattle Dog/Blue Heeler	Brindle	6 Years 11 Months 2 Weeks	2 Months 3 Weeks	Puppy	7.5	Female	No	Yes	25-Mar-2015	No			Owner Surrender	2014-12-17	2015-03-12 09:19:00
329165	Oreo	2014	Puppy	Owner Surrender	Old Massett Village Council (Res)	Haida Gwaii Branch	No Time			Border Collie / Newfoundland	Black / White	7 Years 11 Months 1 Week	2 Months 3 Weeks	Puppy	7.5	Male	Yes	Yes		No			Owner Surrender	2013-12-21	2014-03-20 09:57:00
453970	Eggo	2018	Puppy	Owner Surrender	North Vancouver City	West Vancouver Branch	Home - Children Not Ready/Not Good With Pet	Treatable-Manageable	Treatable-Manageable	Australian Shepherd / Border Collie	White / Cream	4 Years 1 Month 4 Weeks	4 Months	Puppy	7.5	Male	No	Yes	9-Apr-2018	No		Breeder - online ad	Owner Surrender	2017-10-03	2018-02-03 13:58:00
329165	Oreo	2014	Puppy	Owner Surrender	Masset	Haida Gwaii Branch	Behaviour - Too Active			Border Collie / Newfoundland	Black / White	7 Years 11 Months 1 Week	2 Months 3 Weeks	Puppy	7.5	Male	Yes	Yes		No			Owner Surrender	2013-12-21	2014-03-20 21:11:00
354560	Devon	2014	Puppy	Owner Surrender	West Vancouver	West Vancouver Branch	Children Not Ready For A Pet			Labrador Retriever Mix	Blonde / Cream	7 Years 2 Months	2 Months 3 Weeks	Puppy	7.5	Female	No	Yes	5-Jan-2015	No		Animal rescue - other in BC	Owner Surrender	2014-09-28	2014-12-21 11:20:00
257780	Puppy 3	2012	Puppy	Owner Surrender	Surrey	Surrey Education & Adoption Centre	Moving House			Labrador Retriever Mix	White	10 Years 1 Week	1 Month 3 Weeks	Puppy	7.5	Female	No	No		No		Offspring of my own pet - planned litter	Owner Surrender	2011-11-19	2012-01-14 10:09:00
353963	Kermode	2014	Puppy	Owner Surrender	Spences Bridge	Kamloops & District Branch	Abandoned By A Friend Or Relative			Alaskan Malamute / German Shepherd	Sable	7 Years 2 Months 1 Week	2 Months 3 Weeks	Puppy	7.5	Female	No	Yes	16-Dec-2014	No			Owner Surrender	2014-09-18	2014-12-14 13:36:00
350936	Zoey	2014	Puppy	Owner Surrender	Castlegar	West Kootenay & District Branch	Owner Had Debilitating Injury			Yorkshire Terrier / Cairn Terrier	Silver / Tan	8 Years 2 Weeks	11 Months 3 Weeks	Young Adult	7.5	Female	No	yes	20-Nov-2014	No		Breeder - newspaper ad	Owner Surrender	2013-11-11	2014-11-07 12:30:00
267659	Bella	2012	Puppy	Owner Surrender	Port Hardy	Nanaimo & District Branch	Rescue			Labrador Retriever Mix	Black / White	9 Years 8 Months 1 Week (approx)	1 Month 3 Weeks	Puppy	7.5	Female	Yes	Yes		No		Animal control facility / municipal pound	Owner Surrender	2012-03-24	2012-05-20 16:39:00
264126	F	2012	Puppy	Owner Surrender	Victoria	Victoria Branch	Too Many Dogs			Domestic Medium Hair / Labrador Retriever	Sable	9 Years 10 Months 2 Weeks	2 Months 3 Weeks	Puppy	7.5	Male	Yes	Yes		No		Animal rescue - other in BC	Owner Surrender	2012-01-13	2012-04-07 18:00:00
457163	Glimmer	2018	Puppy	Owner Surrender	Penticton	South Okanagan/Similkameen Branch	Unwanted Litter	Treatable-Rehabilitatable	Treatable-Rehabilitatable	Belgian Shepherd Groenendael / Labrador Retriever	Brindle	3 Years 11 Months 1 Week (approx)	2 Months 3 Weeks	Puppy	7.49	Female	No	Yes	28-Mar-2018	No			Owner Surrender	2017-12-22	2018-03-21 09:14:00
436116	Chloe	2017	Puppy	Owner Surrender	Peace River Regional District - Area E	South Peace Branch	Too Many Dogs	Healthy	Healthy	German Shepherd / Australian Cattle Dog/Blue Heeler	Tan / Black	4 Years 7 Months 2 Weeks	2 Months 1 Week	Puppy	7.48	Female	No	Yes	10-Jul-2017	No		Offspring of my own pet - unplanned litter	Owner Surrender	2017-04-13	2017-06-22 14:13:00
427109	Versace	2017	Puppy	Owner Surrender	Cache Creek	Kamloops & District Branch	Abandoned By A Friend Or Relative	Treatable-Rehabilitatable	Treatable-Rehabilitatable	Labrador Retriever / Pit Bull Terrier	Brindle	4 Years 11 Months 1 Week	2 Months 1 Week	Puppy	7.48	Female	No	Yes	9-Mar-2017	No		Friend/relative - from unplanned litter	Owner Surrender	2016-12-23	2017-03-06 08:59:00
228731	Tess	2011	Puppy	Owner Surrender	Kelowna	Kelowna Branch	Too Much Responsibility			German Shepherd Mix	Black / Tan	10 Years 10 Months 3 Weeks	2 Months	Adult	7.48	Female	Yes	Yes		Yes			Owner Surrender	2011-01-04	2011-03-05 08:11:00
465187	Cleo	2018	Puppy	Owner Surrender	Maple Ridge	Maple Ridge Branch	No Time For Pet/Pet Is Too Much Responsibility	Healthy	Healthy	Australian Cattle Dog/Blue Heeler Mix	Merle / Blue Merle	3 Years 7 Months 2 Weeks	2 Months 2 Weeks	Puppy	7.48	Female	Yes	Yes		Yes		Offspring of my own pet - planned litter	Owner Surrender	2018-04-17	2018-07-05 09:42:00
445717	Ellie	2017	Puppy	Owner Surrender	Powell River (city)	Powell River & District Branch	Rescue	Treatable-Rehabilitatable	Treatable-Rehabilitatable	German Shepherd / Husky	Black / Tan	4 Years 4 Months 1 Week	2 Months 2 Weeks	Puppy	7.47	Female	No	No		No		Animal rescue - out of province	Owner Surrender	2017-07-19	2017-10-06 14:34:00
328002	Buddy	2014	Dog	Owner Surrender	Prince George	North Cariboo District Branch	Owner Had Allergies			Chihuahua / Corgi	Brindle / White	10 Years 2 Months 3 Weeks	2 Years 6 Months	Adult	7.45	Male	Yes	yes		Yes		Stray	Owner Surrender	2011-09-05	2014-03-05 13:25:00
175193	Charlie	2009	Dog	Owner Surrender	Quesnel Crd Unknown	Quesnel & District Branch	Other			Terrier / Poodle Miniature	Tan	14 Years 3 Months 2 Weeks	2 Years	Adult	7.45	Male	No	Yes	19-Aug-2009	No			Owner Surrender	2007-08-15	2009-08-15 13:16:00
227467	Barkley	2011	Dog	Owner Surrender	Victoria	Victoria Branch				Pug / Boston Terrier	Black	8 Months 3 Weeks	7 Months	Adult	7.45	Male	No	Yes	18-Feb-2011	No		Animal control facility / municipal pound	Owner Surrender	2010-07-16	2011-02-16 17:46:00
482527	Baxter	2019	Puppy	Owner Surrender	Sechelt (Res)	Sunshine Coast Branch	Too Many Animals	Treatable-Rehabilitatable	Treatable-Rehabilitatable	American Bulldog / Pit Bull Terrier	Black / White	2 Years 10 Months 4 Weeks	2 Months	Puppy	7.45	Male	No	yes	4-Sep-2019	No			Owner Surrender	2019-01-03	2019-03-06 10:34:00
503396	Patches	2019	Puppy	Owner Surrender	Williams Lake - City Limits	Williams Lake & District Branch	No Time For Pet/Pet Is Too Much Responsibility	Healthy	Healthy	Border Collie / German Shepherd	Tri Color	2 Years 1 Month 3 Weeks	2 Months	Puppy	7.45	Male	No	Yes	28-Feb-2020	No		Friend/relative - from unplanned litter	Owner Surrender	2019-10-09	2019-12-09 15:00:00
238488	Toby	2011	Dog	Owner Surrender	Vancouver	Vancouver Branch	No Time			Shih Tzu Mix	Buff / White	12 Years 5 Months 1 Week	2 Years	Young Adult	7.42	Male	Yes	Yes		No		Friend/relative - rescued/abandoned	Owner Surrender	2009-06-23	2011-06-23 17:03:00
208946	Rudy	2010	Dog	Owner Surrender	Vancouver	Vancouver Branch	Owner Had Allergies			Pug / Cairn Terrier	Blonde / Black	12 Years 1 Week	8 Months 2 Weeks	Young Adult	7.41	Male	Yes	Yes		No		Free - online ad	Owner Surrender	2009-11-20	2010-08-04 10:39:00
159407	Grover	2009	Dog	Owner Surrender	Victoria	Victoria Branch	Unable To Find Home			Jack Russell Terrier Mix	Tri Color	20 Years 8 Months 2 Weeks	8 Years	Senior	7.4	Male	No	Yes	18-Mar-2009	No			Owner Surrender	2001-03-17	2009-03-17 14:52:00
360073	Bao Bao	2015	Dog	Owner Surrender	Burnaby	Burnaby Branch	Divorce			Shih Tzu / Maltese	White / Brown	16 Years 9 Months 3 Weeks	10 Years	Senior	7.4	Female	No	No		No		Breeder - online ad	Owner Surrender	2005-02-07	2015-02-07 11:31:00
265715	Latte	2012	Dog	Owner Surrender	Peace River Regional District - Area B	North Peace Branch	Cant Afford			Terrier Mix	Rust / Red Merle	10 Years 6 Months	11 Months	Young Adult	7.4	Female	Yes	Yes		No		Stray	Owner Surrender	2011-05-27	2012-04-27 13:39:00
439764	Yogi	2017	Dog	Owner Surrender	Coquitlam	Maple Ridge Branch	Landlord Does Not Allow Pets	Treatable-Rehabilitatable	Treatable-Rehabilitatable	Shih Tzu / Jack Russell Terrier	Brown / White	16 Years 3 Months 3 Weeks	12 Years	Adult	7.4	Male	Yes	Yes		Yes		Free - newspaper ad	Owner Surrender	2005-08-05	2017-08-05 11:10:00
237420	Taffy	2011	Dog	Owner Surrender	Coquitlam	Burnaby Branch	Death Of Owner			Pug / Shih Tzu	Blonde / Tan	17 Years 5 Months 2 Weeks	7 Years	Senior	7.4	Female	Yes	Yes		No			Owner Surrender	2004-06-13	2011-06-14 11:20:00
203030	Daisy	2010	Dog	Owner Surrender	Kelowna	Kelowna Branch	No Time			Pomeranian / Shetland Sheepdog	Gold / Cream	18 Years 5 Months 1 Week	6 Years 11 Months 2 Weeks	Adult	7.4	Female	Yes	Yes		No		Pet Store - Chain	Owner Surrender	2003-06-22	2010-06-08 16:23:00
390332	Odis	2016	Dog	Owner Surrender	Kelowna	Kelowna Branch	No Time	Healthy	Healthy	Pug Mix	Fawn	9 Years 10 Months 3 Weeks	4 Years	Adult	7.4	Male	No	Yes	9-Jan-2016	No		Offspring of my own pet - planned litter	Owner Surrender	2012-01-07	2016-01-07 12:24:00
224515	Max	2012	Dog	Owner Surrender	Maple Ridge	Maple Ridge Branch	Problems With Other Pets			Maltese / Terrier	White / Chocolate	11 Years 3 Months 3 Weeks	1 Year 6 Months	Young Adult	7.4	Male	Yes	Yes		Yes		Animal shelter - other BC SPCA shelter	Stray	2010-08-10	2012-02-16 14:32:00
330879	Gwen	2014	Dog	Owner Surrender	Maple Ridge	Maple Ridge Branch	Other			Japanese Chin Mix	Black / Brown Brindle	12 Years 7 Months 3 Weeks	5 Years	Adult	7.4	Female	No	Yes	28-Apr-2014	No		Friend/relative - rescued/abandoned	Owner Surrender	2009-04-10	2014-04-10 12:11:00
440108	Calypso	2017	Dog	Owner Surrender	Penticton	South Okanagan/Similkameen Branch	Too Many Dogs	Treatable-Rehabilitatable	Treatable-Rehabilitatable	Poodle / Bichon Bolognese	Cream	12 Years 3 Months 2 Weeks (approx)	7 Years 11 Months 3 Weeks	Adult	7.4	Female	Yes	Yes		Yes			Owner Surrender	2009-08-15	2017-08-10 12:09:00
300519	George	2013	Dog	Owner Surrender	Penticton	South Okanagan/Similkameen Branch	No Time			Jack Russell Terrier Mix	Black / White	5 Years 3 Months 1 Week	5 Years	Adult	7.4	Male	Yes	Yes		No			Owner Surrender	2008-06-27	2013-06-27 13:07:00
391502	Meisha	2016	Dog	Owner Surrender	Sparwood	East Kootenay Branch	Behaviour - Keeps Escaping			Beagle Mix	Tri Color	10 Years 4 Months 1 Week	4 Years 6 Months	Adult	7.4	Female	Yes	Yes		Yes		Stray	Owner Surrender	2011-07-20	2016-01-20 12:04:00
273833	Gizmo(darker)	2012	Dog	Owner Surrender	Vancouver	Vancouver Branch	Owner Had Debilitating Injury			Pekingese	Tan / Cream	11 Years 1 Month	1 Year 8 Months 4 Weeks	Adult	7.4	Male	Yes	Yes		No		Breeder - newspaper ad	Owner Surrender	2010-10-25	2012-07-24 11:18:00
146865	Kelty	2019	Dog	Owner Surrender	Vancouver	West Vancouver Branch	Cant Afford Vet Expenses for Procedure/Illness	Treatable-Manageable	Treatable-Manageable	West Highland White Terrier	White	13 Years 3 Weeks	10 Years 6 Months	Senior	7.4	Male	Yes	Yes		Yes			Stray	2008-11-10	2019-05-10 10:36:00
489158	Max	2019	Dog	Owner Surrender	Victoria	Victoria Branch	Behaviour - Growls/Lunges/Claws/Hisses At Animals	Healthy	Healthy	Boston Terrier Mix	Black	11 Years 5 Months 3 Weeks	9 Years	Senior	7.4	Male	Yes	Yes		Yes		Breeder - online ad	Owner Surrender	2010-06-05	2019-06-05 14:50:00
341348	Pearl	2014	Dog	Owner Surrender	*Other - Outside Of Province	North Peace Branch	Cant Afford			Cocker Spaniel Mix	Gold / Blonde	10 Years 3 Months 4 Weeks	3 Years	Adult	7.4	Female	No	Yes	8-Aug-2014	No		Friend/relative - from unplanned litter	Owner Surrender	2011-08-02	2014-08-02 15:12:00
455649	Nora	2018	Puppy	Owner Surrender	R.D.E.K. Area B	East Kootenay Branch	Home - Other Pets Aggressive To Him/Her	Healthy	Healthy	Siberian Husky / German Shepherd	Tan / White	3 Years 11 Months 3 Weeks	2 Months 3 Weeks	Puppy	7.4	Female	No	Yes	8-Mar-2018	No		Friend/relative - rescued/abandoned	Owner Surrender	2017-12-07	2018-03-01 09:21:00
347074	Tasha	2014	Puppy	Owner Surrender	Alkali Lake - Crd E	Williams Lake & District Branch	Unwanted Litter	Healthy	Healthy	German Shepherd / Husky	Black / Tan Points	7 Years 5 Months	3 Months	Puppy	7.4	Female	No	Yes	6-Oct-2014	No			Owner Surrender	2014-06-29	2014-09-29 12:23:00
360364	Badger	2015	Puppy	Owner Surrender	Stone (res)- Crd K	Williams Lake & District Branch	Other	Healthy	Healthy	Husky / German Shepherd	Black / Tan	6 Years 11 Months	1 Month 2 Weeks	Puppy	7.4	Female	No	Yes	25-Mar-2015	No			Owner Surrender	2014-12-31	2015-02-12 10:44:00
251086	Russia	2011	Puppy	Owner Surrender	Victoria	Victoria Branch	No Longer Wanted			German Shepherd / Collie Smooth	Brown / Tan	10 Years 2 Months 4 Weeks	1 Month 2 Weeks	Puppy	7.4	Female	No	Yes	28-Oct-2011	No		Animal control facility / municipal pound	Owner Surrender	2011-09-02	2011-10-22 16:41:00
311125	Hadie	2013	Puppy	Owner Surrender	Chilliwack	Chilliwack Branch	Other			Pit Bull Terrier Mix	Brindle / White	8 Years 6 Months	4 Months		7.4	Female	No	Yes	16-Jan-2014	No		Free - newspaper ad	Owner Surrender	2013-05-30	2013-09-30 11:31:00
407615	Max	2016	Puppy	Owner Surrender	Prince George	North Cariboo District Branch	Abandoned By A Friend Or Relative	Treatable-Rehabilitatable	Treatable-Rehabilitatable	German Shepherd / Husky	Black / Brown	5 Years 7 Months 3 Weeks	2 Months 4 Weeks		7.4	Male	No	Yes	7-Jul-2016	No		Friend/relative - from unplanned litter	Owner Surrender	2016-04-06	2016-07-05 12:52:00
285891	Jake	2012	Puppy	Owner Surrender	Mission	Maple Ridge Branch	Found Abandoned			Saint Bernard Mix	White / Black	9 Years 3 Months	3 Months	Puppy	7.4	Male	No	No		No		Stray	Owner Surrender	2012-08-30	2012-11-30 12:25:00
313111	Rufus	2013	Puppy	Owner Surrender	Kelowna	Kelowna Branch	Too Many Dogs			German Shepherd / Border Collie	Black / Tan	8 Years 3 Months 1 Week	2 Months	Puppy	7.4	Male	Yes	Yes		No		Stray	Owner Surrender	2013-08-21	2013-10-23 15:54:00
428580	Lia	2017	Puppy	Owner Surrender	Anahim Lake - Crd K	Williams Lake & District Branch	No Time	Treatable-Rehabilitatable	Treatable-Rehabilitatable	Border Collie Mix	Grey / White	4 Years 11 Months 1 Week	3 Months	Puppy	7.4	Female	No	Yes	28-Apr-2017	No			Owner Surrender	2016-12-24	2017-03-24 12:24:00
331397	Lincoln	2014	Puppy	Owner Surrender	Wells	Quesnel & District Branch	Unwanted Litter			Labrador Retriever / Border Collie	Black / White	7 Years 9 Months 3 Weeks	2 Months 1 Week	Puppy	7.4	Male	No	yes	17-Aug-2014	No			Owner Surrender	2014-02-07	2014-04-17 11:09:00
192316	Sassy	2010	Puppy	Owner Surrender	Victoria	Victoria Branch	Eviction			English Springer Spaniel Mix	Liver / White	12 Years 2 Weeks	2 Months 2 Weeks	Puppy	7.4	Female	Yes	Yes		No			Owner Surrender	2009-11-17	2010-02-02 13:52:00
461471	Libra (adoption Pending)	2018	Puppy	Owner Surrender	Nanaimo	Nanaimo & District Branch	Unwanted Litter	Treatable-Rehabilitatable	Treatable-Rehabilitatable	Pit Bull Terrier / Boxer	White / Black	3 Years 9 Months 1 Week	3 Months	Puppy	7.4	Female	Yes	Yes		Yes		Animal rescue - other in BC	Owner Surrender	2018-02-20	2018-05-20 12:09:00
380567	Sammy	2015	Puppy	Owner Surrender	Kelowna	Kelowna Branch	Unwanted Litter			Labrador Retriever / Husky	Tan / White	6 Years 4 Months 1 Week	2 Months	Puppy	7.4	Female	No	Yes	22-Sep-2015	No		Animal shelter - out of province	Owner Surrender	2015-07-21	2015-09-21 12:12:00
349506	Harlan	2014	Puppy	Owner Surrender	Campbell River	Parksville-Qualicum Beach & District Branch	Rescue			Labrador Retriever / Beagle	Black	7 Years 2 Months 3 Weeks	1 Month 1 Week	Puppy	7.4	Male	Yes	Yes		Yes		Friend/relative - rescued/abandoned	Owner Surrender	2014-09-10	2014-10-22 15:47:00
427111	Velvet	2017	Puppy	Owner Surrender	Cache Creek	Kamloops & District Branch	Abandoned By A Friend Or Relative	Treatable-Rehabilitatable	Treatable-Rehabilitatable	Labrador Retriever / Pit Bull Terrier	Black / White	4 Years 11 Months 1 Week	2 Months 1 Week	Puppy	7.37	Female	No	Yes	9-Mar-2017	No		Friend/relative - from unplanned litter	Owner Surrender	2016-12-23	2017-03-06 08:59:00
253820	Lucky	2013	Dog	Owner Surrender	Burnaby	Burnaby Branch	New Baby			Shih Tzu Mix	Brown / Tan	12 Years 1 Month 1 Week	4 Years	Adult	7.36	Female	Yes	Yes	7-Dec-2011	No		Animal shelter - other in BC	Stray	2009-10-19	2013-10-19 11:29:00
250568	Tigger	2011	Dog	Owner Surrender	Surrey	Surrey Education & Adoption Centre	Too Many Dogs			Bichon Frise / Shih Tzu	Black / Grey	17 Years 1 Month 1 Week	7 Years	Senior	7.36	Female	Yes	Yes		No		Offspring of my own pet - planned litter	Owner Surrender	2004-10-18	2011-10-18 08:54:00
420502	Kiki	2016	Dog	Owner Surrender	Vancouver	Vancouver Branch	Cant Afford	Treatable-Manageable	Treatable-Manageable	Poodle Miniature / Cocker Spaniel	Black	12 Years	12 Years	Senior	7.36	Female	No	No		No		Breeder - newspaper ad	Owner Surrender	2004-11-28	2016-11-28 11:49:00
370106	Mykiss McIntosh	2015	Puppy	Owner Surrender	Kamloops	Kamloops & District Branch	Unable To Find Home			Bullmastiff / Golden Retriever	Black	6 Years 7 Months 3 Weeks	1 Month 3 Weeks	Puppy	7.36	Female	Yes	Yes		No		Offspring of my own pet - unplanned litter	Owner Surrender	2015-04-09	2015-06-04 12:33:00
295029	Roxy	2013	Puppy	Owner Surrender	Bella Coola	Williams Lake & District Branch	Cant Afford	Healthy	Healthy	Newfoundland / German Shepherd	Black	8 Years 9 Months 2 Weeks	2 Months	Puppy	7.36	Female	No	Yes	6-Sep-2013	No			Owner Surrender	2013-02-17	2013-04-20 13:21:00
287671	Moses	2012	Puppy	Owner Surrender	Abbotsford	Abbotsford Branch	Too Many Dogs			Labrador Retriever / English Springer Spaniel	Black	9 Years 1 Month	1 Month 3 Weeks	Puppy	7.34	Male	Yes	Yes		No		Offspring of my own pet - unplanned litter	Owner Surrender	2012-10-31	2012-12-27 12:54:00
479658	Indie	2019	Puppy	Owner Surrender	Maple Ridge	Maple Ridge Branch	Allergies - Person Has Allergies To Pet	Healthy	Healthy	Rottweiler	Black / Red Brown	3 Years 2 Weeks	2 Months 1 Week		7.34	Female	No	Yes	20-Feb-2019	No		Breeder - online ad	Owner Surrender	2018-11-11	2019-01-20 14:36:00
468095	Bowie	2018	Puppy	Owner Surrender	Nelson City	Nelson Branch	Cant Focus On Pets Medical Needs (Not Due To Cost)	Healthy	Healthy	Irish Wolfhound Mix	Black	3 Years 4 Months 3 Weeks	1 Month	Puppy	7.33	Male	No	No		No			Owner Surrender	2018-07-04	2018-08-08 23:05:00
348900	Keisha	2014	Puppy	Owner Surrender	Horsefly - Crd F	Williams Lake & District Branch	Too Many Dogs			Border Collie Mix	Tri Color	7 Years 3 Months	1 Month 3 Weeks	Puppy	7.32	Female	No	yes	26-Feb-2015	No		Offspring of my own pet - unplanned litter	Owner Surrender	2014-08-26	2014-10-17 09:27:00
421115	Jenny	2016	Dog	Owner Surrender	Vancouver	Vancouver Branch	Landlord Does Not Allow Pets	Treatable-Manageable	Treatable-Manageable	Beagle Mix	White / Chocolate	5 Years 7 Months 1 Week	7 Months 2 Weeks	Young Adult	7.31	Female	Yes	Yes		No		Free - online ad	Owner Surrender	2016-04-19	2016-12-06 17:08:00
394115	Tukker	2016	Dog	Owner Surrender	Cranbrook	East Kootenay Branch	Rescue			Dachshund Mix	Black / Tan	11 Years 10 Months	6 Years	Adult	7.3	Male	Yes	Yes		Yes		Animal rescue - out of province	Owner Surrender	2010-01-28	2016-01-28 08:40:00
366530	Ned	2015	Dog	Owner Surrender	Vancouver	Vancouver Branch	Moving House			Chihuahua / Fox Terrier	Spotted / White	13 Years 7 Months	7 Years	Adult	7.3	Male	Yes	Yes		Yes		Free - newspaper ad	Owner Surrender	2008-04-25	2015-04-25 12:00:00
344406	Mouse	2014	Dog	Owner Surrender	Coquitlam	South Peace Branch	Other			Chihuahua Mix	Tan / White	13 Years 2 Months 4 Weeks	6 Years	Adult	7.3	Male	Yes	Yes		Yes		Friend/relative - gift (adult animal)	Owner Surrender	2008-09-03	2014-09-03 11:00:00
301297	Keiko	2013	Dog	Owner Surrender	Chilliwack	Chilliwack Branch	Unable To Find Home			Jack Russell Terrier / Bichon Frise	White / Black	9 Years 7 Months 3 Weeks	1 Year 3 Months	Young Adult	7.3	Male	Yes	Yes		No		Breeder - newspaper ad	Owner Surrender	2012-04-05	2013-07-05 16:34:00
274249	Dexter	2012	Dog	Owner Surrender	Chilliwack	Chilliwack Branch	Too Many Dogs			Terrier / Shih Tzu	Black / White	12 Years 4 Months	3 Years	Adult	7.3	Male	Yes	Yes		No		Animal control facility / municipal pound	Owner Surrender	2009-07-26	2012-07-26 15:47:00
344508	Della	2014	Dog	Owner Surrender	Dawson Creek	South Peace Branch	Other	Healthy	Healthy	Jack Russell Terrier / Pug	Sable / Salt and Pepper	10 Years 2 Months 4 Weeks	3 Years	Young Adult	7.3	Female	No	Yes	12-Sep-2014	No		Friend/relative - from unplanned litter	Owner Surrender	2011-09-03	2014-09-03 17:04:00
437345	Archie	2017	Dog	Owner Surrender	Fort St. John	North Peace Branch	Owner Sick	Healthy	Healthy	Shih Tzu Mix	Tan	12 Years 4 Months 3 Weeks	7 Years 11 Months 4 Weeks	Adult	7.3	Male	No	No		No		Free - online ad	Owner Surrender	2009-07-08	2017-07-06 13:23:00
252594	Kitty	2011	Dog	Owner Surrender	Kelowna	Kelowna Branch	Behaviour - Keeps Escaping			Pug / Mini Pinscher	Black / Tan Points	10 Years 7 Months 3 Weeks	7 Months	Young Adult	7.3	Female	Yes	Yes		No		Pet Store - Independent	Owner Surrender	2011-04-08	2011-11-08 12:30:00
244181	Rico	2011	Dog	Owner Surrender	Kelowna	Kelowna Branch	No Time			Cairn Terrier Mix	Tan / White	11 Years 3 Months 2 Weeks	1 Year	Young Adult	7.3	Male	Yes	Yes		No		Breeder - posted flyer	Owner Surrender	2010-08-15	2011-08-15 14:36:00
475484	Rocky	2018	Dog	Owner Surrender	Madeira Park	Sunshine Coast Branch	Behaviour - Pet Is Not Good With Children	Treatable-Rehabilitatable	Treatable-Rehabilitatable	Jack Russell Terrier Mix	White / Black	10 Years 2 Weeks (approx)	7 Years	Adult	7.3	Male	Yes	Yes		Yes		Friend/relative - rescued/abandoned	Owner Surrender	2011-11-14	2018-11-14 12:41:00
474394	Apollo	2018	Dog	Owner Surrender	Lax-kw'alaams (Res)	Prince Rupert Branch	Behaviour - Growls/Lunges/Claws/Hisses At Animals	Healthy	Healthy	Jack Russell Terrier Mix	Cream	4 Years 1 Month (approx)	1 Year	Young Adult	7.3	Male	Yes	Yes		Yes		Friend/relative - from planned litter	Owner Surrender	2017-10-28	2018-10-28 13:40:00
462098	Bruiser	2018	Dog	Owner Surrender	Maple Ridge	Maple Ridge Branch	Behaviour - Pet Is Not Good With Children	Treatable-Rehabilitatable	Treatable-Rehabilitatable	Jack Russell Terrier / Japanese Chin	White / Black	8 Years	4 Years 6 Months	Adult	7.3	Male	Yes	Yes		Yes		Friend/relative - from unplanned litter	Owner Surrender	2013-11-28	2018-05-28 11:45:00
232225	Baxter	2011	Dog	Owner Surrender	Victoria	Victoria Branch	Too Many Dogs			Terrier / Corgi	Black / Tan	15 Years 7 Months	4 Years 11 Months 3 Weeks	Young Adult	7.3	Male	No	yes	20-Apr-2011	No			Owner Surrender	2006-04-26	2011-04-19 08:15:00
498346	Cocoa	2019	Dog	Owner Surrender	Prince George	North Cariboo District Branch	Behaviour - Pet Has Anxiety	Treatable-Rehabilitatable	Treatable-Rehabilitatable	Nova Scotia Duck Tolling Retriever / Dachshund	Chocolate / White	5 Years 2 Months	3 Years	Adult	7.3	Male	No	Yes	24-Oct-2019	No		Found abandoned	Owner Surrender	2016-09-27	2019-09-27 16:57:00
484100	Harley	2019	Dog	Owner Surrender	Quesnel	Quesnel & District Branch	Behaviour - Pet Is Not Good With Children	Treatable-Rehabilitatable	Treatable-Rehabilitatable	Cocker Spaniel / Poodle	Blonde	12 Years 8 Months	10 Years	Senior	7.3	Male	Yes	Yes		Yes		Free - online ad	Owner Surrender	2009-03-29	2019-03-29 15:11:00
434649	Patchy	2017	Dog	Owner Surrender	Vancouver	Vancouver Branch	No Longer Wanted	Treatable-Manageable	Treatable-Manageable	Jack Russell Terrier / Beagle	White / Red	6 Years 5 Months 3 Weeks	2 Years	Adult	7.3	Male	Yes	Yes		Yes		Breeder - newspaper ad	Owner Surrender	2015-06-08	2017-06-08 10:48:00
195551	Belle	2010	Dog	Owner Surrender	Vernon	Kelowna Branch	Moving House			Shih Tzu / Terrier	Grey / White	12 Years 5 Months 3 Weeks	9 Months 1 Week	Young Adult	7.3	Female	Yes	Yes		No			Owner Surrender	2009-06-09	2010-03-16 11:33:00
128768	Georgie	2008	Dog	Owner Surrender	Victoria	Victoria Branch	Abandoned By A Friend Or Relative			Havanese Mix	Black	14 Years 1 Month 2 Weeks	7 Months 3 Weeks	Young Adult	7.3	Male	No	Yes	11-Jun-2008	No			Owner Surrender	2007-10-11	2008-06-06 13:47:00
348422	Bo	2014	Dog	Owner Surrender	Victoria	Victoria Branch	Too Much Responsibility			Maltese / Shih Tzu	White	14 Years 1 Month 2 Weeks	7 Years	Adult	7.3	Male	Yes	Yes		Yes		Offspring of my own pet - planned litter	Owner Surrender	2007-10-11	2014-10-11 10:06:00
379351	Myah	2015	Dog	Owner Surrender	West Vancouver	West Vancouver Branch	Abandoned By A Friend Or Relative			Yorkshire Terrier / Poodle Miniature	Black / Black Brindle	11 Years 2 Months 3 Weeks	5 Years	Adult	7.3	Female	Yes	Yes		Yes		Breeder - newspaper ad	Owner Surrender	2010-09-08	2015-09-08 14:15:00
428147	Jackie	2017	Dog	Owner Surrender	WL - Cariboo Regional District Area D	Williams Lake & District Branch	No Longer Wanted	Healthy	Healthy	Terrier Mix	Black / Brown	5 Years 8 Months 1 Week	1 Year	Young Adult	7.3	Female	No	Yes	21-Mar-2017	No		Free - online ad	Owner Surrender	2016-03-19	2017-03-19 14:43:00
500290	Bullet	2019	Dog	Owner Surrender	Port Alberni	Comox Valley & District Branch	Life Change-Human Illness/Injury/CareHome/Hospital	Treatable-Rehabilitatable	Treatable-Rehabilitatable	Jack Russell Terrier / Chihuahua	Black	5 Years 1 Month	3 Years	Young Adult	7.3	Female	No	Yes	22-Nov-2019	No		Friend/relative - from unplanned litter	Owner Surrender	2016-10-25	2019-10-25 13:48:00
480824	Billy	2019	Dog	Owner Surrender	Campbell River	Comox Valley & District Branch	Moving/Evicted - Cant Take Pet Where Owner Going	Healthy	Healthy	Border Terrier / Yorkshire Terrier	Brown / Black	7 Years 3 Months 3 Weeks	4 Years 6 Months	Adult	7.3	Male	No	Yes	14-Feb-2019	No		Friend/relative - rescued/abandoned	Owner Surrender	2014-08-06	2019-02-06 13:04:00
373001	Charlie	2015	Dog	Owner Surrender	*Other - Outside Of Province	Kelowna Branch	Vet Costs			Bichon Frise Mix	White	10 Years 2 Months 3 Weeks	3 Years 10 Months	Adult	7.3	Female	Yes	Yes		Yes		Animal shelter - out of province	Owner Surrender	2011-09-06	2015-07-06 09:09:00
373005	Boomer	2015	Dog	Owner Surrender	*Other - Outside Of Province	Kelowna Branch	Vet Costs			Bichon Frise Mix	White	10 Years 4 Months 3 Weeks	4 Years	Adult	7.3	Male	Yes	Yes		Yes		Animal rescue - out of province	Owner Surrender	2011-07-06	2015-07-06 09:48:00
356570	Mariah	2015	Puppy	Owner Surrender	Chilliwack	Chilliwack Branch	Cant Afford			German Shepherd / Labrador Retriever	Black / Tan	7 Years 2 Months 1 Week	4 Months	Puppy	7.3	Female	No	No		No		Offspring of my own pet - planned litter	Owner Surrender	2014-09-19	2015-01-19 11:34:00
290335	Taurus	2013	Puppy	Owner Surrender	Peace River Regional District - Area B	North Peace Branch	Cant Afford			Border Collie Mix	Black / White	9 Years	2 Months	Puppy	7.3	Male	No	Yes	27-May-2013	No		Friend/relative - from unplanned litter	Owner Surrender	2012-12-01	2013-02-02 12:03:00
347073	Tessa	2014	Puppy	Owner Surrender	Alkali Lake - Crd E	Williams Lake & District Branch	Unwanted Litter	Healthy	Healthy	Husky / German Shepherd	Black / Buff	7 Years 5 Months	3 Months	Puppy	7.3	Female	No	Yes	6-Oct-2014	No			Owner Surrender	2014-06-29	2014-09-29 12:23:00
374786	Bart	2015	Puppy	Owner Surrender	Chilliwack	Chilliwack Branch	No Time			Mastiff / Pit Bull Terrier	Black	6 Years 7 Months 3 Weeks	3 Months 2 Weeks	Puppy	7.3	Male	Yes	Yes		Yes		Offspring of my own pet - unplanned litter	Owner Surrender	2015-04-08	2015-07-24 13:28:00
369403	Aspen	2015	Puppy	Owner Surrender	Prince George	North Cariboo District Branch	Rescue			German Shepherd / Husky	Black / Tan Points	6 Years 8 Months 1 Week	2 Months	Puppy	7.3	Female	No	yes	14-Oct-2015	No		Offspring of my own pet - unplanned litter	Owner Surrender	2015-03-22	2015-05-28 13:11:00
286223	Mist	2012	Puppy	Owner Surrender	Chilliwack	Chilliwack Branch	Cant Afford			Border Collie Mix	Silver / Tan	9 Years 2 Months 3 Weeks	3 Months	Puppy	7.3	Male	Yes	Yes		No		Friend/relative - from unplanned litter	Owner Surrender	2012-09-04	2012-12-04 16:46:00
288144	Gator	2013	Puppy	Owner Surrender	Quesnel Crd A	Quesnel & District Branch	Unwanted Litter			Australian Shepherd / Kuvasz	White / Black	9 Years 3 Weeks	1 Month 4 Weeks	Puppy	7.3	Male	No	Yes	2-May-2013	No		Offspring of my own pet - unplanned litter	Owner Surrender	2012-11-07	2013-01-04 13:25:00
193171	Mark	2010	Puppy	Owner Surrender	Qualicum Beach	Quesnel & District Branch	Unwanted Litter			Australian Shepherd / German Shepherd	Black Brown / Tan	11 Years 11 Months	1 Month 2 Weeks	Puppy	7.3	Male	No	yes	26-Feb-2010	No			Owner Surrender	2009-12-26	2010-02-12 16:11:00
280569	Pumpkin	2012	Puppy	Owner Surrender	Merritt	Kamloops & District Branch	Unwanted Litter			Border Collie Mix	Black / White	9 Years 3 Months 2 Weeks	1 Month 2 Weeks	Puppy	7.3	Female	No	Yes	11-Oct-2012	No		Offspring of my own pet - unplanned litter	Owner Surrender	2012-08-14	2012-10-02 12:22:00
297856	Prince Charming	2013	Puppy	Owner Surrender	Little Fort	Kamloops & District Branch	Cant Afford			Rottweiler / Golden Retriever	Black / Brown	8 Years 7 Months 4 Weeks	1 Month 3 Weeks	Puppy	7.3	Male	No	Yes	31-May-2013	No			Owner Surrender	2013-04-03	2013-05-27 13:01:00
485805	Skywalker	2019	Puppy	Owner Surrender	Alkali Lake (res)	Williams Lake & District Branch	Too Many Animals	Treatable-Rehabilitatable	Treatable-Rehabilitatable	Border Collie / Terrier	Tan / White	2 Years 9 Months 2 Weeks	2 Months 1 Week	Puppy	7.3	Male	No	Yes	7-May-2019	No		Friend/relative - from unplanned litter	Owner Surrender	2019-02-14	2019-04-24 15:56:00
496733	Blue	2019	Puppy	Owner Surrender	Vancouver	Vancouver Branch	Life Change - School/Travel/Holidays/Work/etc.	Healthy	Healthy	French Bulldog Mix	Blonde	2 Years 7 Months 3 Weeks	5 Months	Puppy	7.3	Female	No	Yes	18-Sep-2019	No		Breeder - online ad	Owner Surrender	2019-04-08	2019-09-08 12:28:00
297215	Stanley	2013	Puppy	Owner Surrender	Port Alberni	Alberni-Clayoquot Branch	Cant Afford			Labrador Retriever Mix	Black / White	8 Years 8 Months 1 Week	1 Month 3 Weeks	Puppy	7.3	Male	No	yes	5-Dec-2013	No		Friend/relative - from unplanned litter	Owner Surrender	2013-03-23	2013-05-18 11:23:00
113165	Nanaimo5	2008	Puppy	Owner Surrender	Victoria	Victoria Branch	Too Many Dogs			Pit Bull Mix	Brindle	Puppy	Unknown	Puppy	7.3	Female	No	Yes	4-Jan-2008	No			Owner Surrender		2008-01-03 14:44:00
265303	Molly	2012	Puppy	Owner Surrender	Penticton	South Okanagan/Similkameen Branch	Other			Shih Tzu / Cocker Spaniel	Cream / White	9 Years 9 Months 1 Week	2 Months	Puppy	7.28	Female	Yes	Yes		Yes		Friend/relative - from unplanned litter	Owner Surrender	2012-02-23	2012-04-23 12:15:00
418258	Woody	2016	Puppy	Owner Surrender	Ahousaht (Res)	Alberni-Clayoquot Branch	Vet Costs	Treatable-Rehabilitatable	Treatable-Rehabilitatable	Labrador Retriever Mix	Red / Black	5 Years 3 Months 2 Weeks	2 Months 2 Weeks	Puppy	7.26	Male	Yes	Yes		Yes		Friend/relative - from planned litter	Owner Surrender	2016-08-14	2016-10-28 12:13:00
483934	Foxy	2019	Puppy	Owner Surrender	Chilliwack	Chilliwack Branch	Too Many Animals	Healthy	Healthy	Collie Smooth / German Shepherd	Black / Brown	2 Years 10 Months 4 Weeks	2 Months 3 Weeks	Puppy	7.26	Female	No	Yes	4-Apr-2019	No		Friend/relative - rescued/abandoned	Owner Surrender	2019-01-02	2019-03-27 16:21:00
476646	Tiny	2018	Dog	Owner Surrender	Kamloops	Kamloops & District Branch	Life Change-Human Illness/Injury/CareHome/Hospital	Treatable-Rehabilitatable	Treatable-Rehabilitatable	Mini Australian Shepherd Mix	Black / White	12 Years	8 Years 11 Months 4 Weeks	Senior	7.25	Male	Yes	Yes		Yes		Animal rescue - other in BC	Owner Surrender	2009-12-01	2018-11-30 14:51:00
319814	Sierra	2014	Dog	Owner Surrender	Sunshine Coast Regional District (SCRD)	Sunshine Coast Branch	Too Much Responsibility			Shih Tzu Mix	White	9 Years 10 Months 3 Weeks	2 Years	Adult	7.25	Female	Yes	Yes		No		Breeder - newspaper ad	Owner Surrender	2012-01-06	2014-01-06 13:38:00
425420	Sussie	2017	Dog	Owner Surrender	Salmon Arm (Shuswap)	Shuswap Branch	Other	Healthy	Healthy	Shih Tzu Mix	Blonde	9 Years 4 Months 1 Week	4 Years 6 Months 2 Weeks	Adult	7.25	Female	Yes	Yes		Yes		Friend/relative - from planned litter	Owner Surrender	2012-07-24	2017-02-08 13:53:00
489191	Ace	2019	Puppy	Owner Surrender	Victoria	Victoria Branch	Behaviour - Chases Cats/Wildlife/Bicycles/Cars/etc	Healthy	Healthy	Labrador Retriever Mix	Black	2 Years 8 Months	2 Months 1 Week	Puppy	7.25	Male	No	Yes	21-Jun-2019	No		Free - online ad	Owner Surrender	2019-03-28	2019-06-06 09:32:00
382924	Sammy	2015	Dog	Owner Surrender	Penticton	South Okanagan/Similkameen Branch	Not Housebroken			Mini Pinscher / Chihuahua	Black / Brown	10 Years 1 Month 2 Weeks	4 Years	Adult	7.24	Male	Yes	Yes		Yes		Friend/relative - rescued/abandoned	Owner Surrender	2011-10-16	2015-10-16 12:35:00
324897	deirks	2014	Puppy	Owner Surrender	Prince George	North Cariboo District Branch	Other			Husky Mix	Sandy / Cream	8 Years 3 Weeks	3 Months 1 Week	Puppy	7.24	Male	No	No		No		Animal shelter - other in BC	Owner Surrender	2013-11-07	2014-02-20 08:12:00
334715	Charity	2014	Puppy	Owner Surrender	Chase	Kamloops & District Branch	Unwanted Litter			Labrador Retriever / Rhodesian Ridgeback	Black / White	7 Years 8 Months	1 Month 3 Weeks	Puppy	7.24	Female	No	Yes	30-May-2014	No			Owner Surrender	2014-03-31	2014-05-26 15:13:00
275617	Begura	2012	Dog	Owner Surrender	Kelowna	Kelowna Branch	Owner Sick			Domestic Medium Hair Mix	Black	16 Years 3 Months 3 Weeks	7 Years		7.21	Female	Yes	Yes		No		Friend/relative - from unplanned litter	Owner Surrender	2005-08-09	2012-08-09 13:12:00
222609	Buddy	2010	Dog	Owner Surrender	Fort St. John	North Peace Branch	Cant Afford			Shih Tzu Mix	White / Tan	14 Years 9 Months	3 Years 9 Months 1 Week	Adult	7.20	Male	No	Yes	29-Dec-2010	No			Owner Surrender	2007-02-28	2010-12-10 11:36:00
306290	Meko	2013	Dog	Owner Surrender	Fort St. John	North Peace Branch	Abandoned By A Friend Or Relative			Shih Tzu Mix	White / Brown	9 Years 3 Months 1 Week	11 Months 4 Weeks	Adult	7.2	Male	No	Yes	27-Aug-2013	No		Free - online ad	Owner Surrender	2012-08-20	2013-08-19 18:47:00
485155	Alex	2019	Dog	Owner Surrender	Abbotsford	Abbotsford Branch	Behaviour - Too Active	Healthy	Treatable-Rehabilitatable	Chihuahua / Pug	Tan	3 Years 4 Months 2 Weeks	9 Months	Young Adult	7.2	Male	No	Yes	16-Apr-2019	No		Animal rescue - other in BC	Owner Surrender	2018-07-13	2019-04-13 12:59:00
384226	Dexter	2015	Dog	Owner Surrender	Abbotsford	Abbotsford Branch	Moving House			Chihuahua / Chihuahua	Black / Brown	10 Years 1 Month	4 Years	Adult	7.2	Male	Yes	Yes		Yes		Pet Store - Chain	Owner Surrender	2011-10-31	2015-10-31 12:52:00
297993	Pokey	2014	Dog	Owner Surrender	Burnaby	Burnaby Branch	Vet Costs			Shih Tzu Mix	White / Grey	14 Years 8 Months	7 Years 1 Month	Adult	7.2	Male	Yes	Yes		Yes		Friend/relative - rescued/abandoned	Owner Surrender	2007-03-28	2014-04-30 10:54:00
264649	Tucker	2012	Dog	Owner Surrender	Chilliwack	Chilliwack Branch	Owner Had Debilitating Injury			Parsons Jack Russell Terrier Mix	White / Black	16 Years 7 Months 2 Weeks	7 Years	Adult	7.2	Male	Yes	Yes		No		Pet Store - Chain	Owner Surrender	2005-04-14	2012-04-14 13:25:00
215830	Lui	2010	Dog	Owner Surrender	Coquitlam	Burnaby Branch	Moving House			Pekingese / Shih Tzu	Tan / Grey	19 Years 11 Months	8 Years 9 Months	Senior	7.2	Male	Yes	Yes		No		Friend/relative - gift (adult animal)	Owner Surrender	2002-01-01	2010-10-02 10:56:00
420070	Abby	2016	Dog	Owner Surrender	Victoria	Victoria Branch	No Time	Treatable-Manageable	Treatable-Manageable	Shih Tzu / Bichon Frise	White	13 Years 1 Week	8 Years	Adult	7.2	Female	No	Yes	26-Dec-2016	No		Animal control facility / municipal pound	Owner Surrender	2008-11-22	2016-11-22 11:54:00
330542	Jackson	2014	Dog	Owner Surrender	Kamloops	Kamloops & District Branch	No Time			Chihuahua / Dachshund	Tan	12 Years 5 Months 3 Weeks	4 Years 10 Months	Adult	7.2	Male	No	Yes	8-Apr-2014	No		Pet Store - Chain	Owner Surrender	2009-06-05	2014-04-05 15:05:00
459687	Tika	2018	Dog	Owner Surrender	Kelowna	Kelowna Branch	Moving/Evicted - Cant Find Pet Friendly Housing	Treatable-Rehabilitatable	Treatable-Rehabilitatable	Shih Tzu Mix	Grey	12 Years 7 Months	9 Years	Adult	7.2	Female	Yes	Yes		Yes		Breeder - posted flyer	Owner Surrender	2009-04-27	2018-04-27 13:49:00
360814	Hailey	2015	Dog	Owner Surrender	Kelowna	Kelowna Branch	Moving House			Bichon Frise Mix	White / Tan	13 Years 9 Months 2 Weeks	7 Years	Adult	7.2	Female	Yes	Yes		Yes		Pet Store - Chain	Owner Surrender	2008-02-17	2015-02-17 16:15:00
366261	Joey	2015	Dog	Owner Surrender	Kelowna	Kelowna Branch	Moving House			Boston Terrier / Pug	Black / Grey	11 Years 7 Months 1 Week	5 Years	Adult	7.2	Female	Yes	Yes		Yes		Free - posted flyer	Owner Surrender	2010-04-22	2015-04-22 13:20:00
260695	Barney	2012	Dog	Owner Surrender	Nanaimo - Regional District	Nanaimo & District Branch	Found Abandoned			Chihuahua Mix	Tan	13 Years 9 Months	3 Years 11 Months 3 Weeks	Adult	7.2	Male	Yes	Yes		No		Found abandoned	Owner Surrender	2008-02-28	2012-02-23 10:40:00
467501	Tucker	2018	Dog	Owner Surrender	North Vancouver District	West Vancouver Branch	Cant Afford Vet Expenses for Procedure/Illness	Treatable-Rehabilitatable	Treatable-Rehabilitatable	Yorkshire Terrier Mix	Black / Tan	9 Years	8 Years 11 Months 3 Weeks	Senior	7.2	Male	Yes	Yes		Yes		Publicly posted flyer	Owner Surrender	2009-08-05	2018-08-01 13:28:00
390561	Ziggy	2016	Dog	Owner Surrender	Penticton	South Okanagan/Similkameen Branch	Other	Healthy	Healthy	Pomeranian / Chihuahua	Bronze	7 Years 7 Months	1 Year 8 Months 1 Week	Adult	7.2	Male	No	Yes	13-Jan-2016	No		Offspring of my own pet - planned litter	Owner Surrender	2014-05-01	2016-01-09 13:23:00
370019	Hoggie	2015	Dog	Owner Surrender	Port Coquitlam	Maple Ridge Branch	Reactive House Soiling (situational/stress)			Dachshund, Long-haired Mix	Red Brown / White	13 Years 10 Months 4 Weeks	7 Years 5 Months	Senior	7.2	Male	Yes	Yes		Yes		Free - online ad	Owner Surrender	2008-01-03	2015-06-03 14:32:00
478656	Bobby *bonded To Dana*	2019	Dog	Owner Surrender	Vancouver	Vancouver Branch	Moving/Evicted - Cant Find Pet Friendly Housing	Treatable-Rehabilitatable	Treatable-Rehabilitatable	Boston Terrier Mix	Black / White	12 Years 10 Months 3 Weeks	10 Years	Senior	7.2	Male	No	Yes	9-Jan-2019	No		Breeder - newspaper ad	Owner Surrender	2009-01-04	2019-01-04 15:46:00
345231	Zephyr (lady)	2014	Dog	Owner Surrender	Prince Rupert	Prince Rupert Branch	No Time			Maltese / Poodle Miniature	Cream	8 Years 2 Months 2 Weeks	1 Year	Young Adult	7.2	Female	No	Yes	26-Sep-2014	No		Friend/relative - from unplanned litter	Owner Surrender	2013-09-11	2014-09-11 14:56:00
277057	Lola	2012	Dog	Owner Surrender	Quesnel	Quesnel & District Branch	Too Many Dogs			Chihuahua Mix	Black	10 Years 1 Month 1 Week	10 Months	Young Adult	7.2	Female	No	Yes	5-Sep-2012	No		Stray	Owner Surrender	2011-10-23	2012-08-23 14:14:00
412186	Tiffany	2016	Dog	Owner Surrender	Salmo	Nelson Branch	Cant Afford			Shih Tzu / Jack Russell Terrier	White / Tan	11 Years 3 Months 1 Week	5 Years 11 Months 4 Weeks	Young Adult	7.2	Female	No	Yes	30-Aug-2016	No		Friend/relative - rescued/abandoned	Owner Surrender	2010-08-24	2016-08-23 16:20:00
289779	Gratch	2013	Dog	Owner Surrender	Burnaby	Burnaby Branch	Landlord Does Not Allow Pets			Terrier / Pug	Blonde	9 Years 10 Months	1 Year	Adult	7.2	Male	Yes	Yes		No		Offspring of my own pet - planned litter	Owner Surrender	2012-01-25	2013-01-25 15:51:00
394862	Mylo*Watch My Video*	2016	Dog	Owner Surrender	Vancouver	Burnaby Branch	Too Much Responsibility			Pug Mix	Tan	8 Years 9 Months 3 Weeks	3 Years	Adult	7.2	Male	Yes	Yes		Yes		Free - online ad	Owner Surrender	2013-02-05	2016-02-05 14:15:00
278426	Pipper	2012	Dog	Owner Surrender	Salmon Arm (Shuswap)	Shuswap Branch	Other			Terrier / Shih Tzu	Black	13 Years 2 Months 3 Weeks	3 Years 11 Months 4 Weeks	Adult	7.2	Male	No	Yes	18-Sep-2012	No			Owner Surrender	2008-09-08	2012-09-06 16:41:00
363921	Abby	2015	Dog	Owner Surrender	Victoria	Victoria Branch	Owner Sick			Cavalier King Charles Spaniel Mix	Brown / White	10 Years 8 Months	3 Years 11 Months 3 Weeks	Adult	7.2	Female	Yes	Yes		Yes		Animal control facility / municipal pound	Owner Surrender	2011-03-26	2015-03-25 16:20:00
293266	Twiggy	2013	Dog	Owner Surrender	Victoria	Victoria Branch	Other			Welsh Terrier Mix	Tan / Black	12 Years 2 Months 2 Weeks	3 Years 6 Months 1 Week	Adult	7.2	Female	No	yes	26-Mar-2013	No		Free - online ad	Owner Surrender	2009-09-15	2013-03-22 11:16:00
317563	Lily	2013	Dog	Owner Surrender	Victoria	Victoria Branch	No Longer Wanted			Shih Tzu Mix	White / Tan	11 Years 11 Months 3 Weeks	4 Years	Adult	7.2	Female	Yes	Yes		No		Free - online ad	Owner Surrender	2009-12-04	2013-12-04 15:14:00
501112	Roxie (mama)	2019	Dog	Owner Surrender	Victoria	Victoria Branch	Moving/Evicted - Cant Find Pet Friendly Housing	Treatable-Rehabilitatable	Treatable-Rehabilitatable	Shih Tzu Mix	White / Tan	8 Years 4 Months 2 Weeks	6 Years 3 Months 3 Weeks	Adult	7.2	Female	No	Yes	21-Jan-2020	No		Offspring of my own pet - unplanned litter	Owner Surrender	2013-07-17	2019-11-07 10:57:00
293917	Rossco	2013	Dog	Owner Surrender	Victoria	Victoria Branch	No Time			Schnauzer, Miniature Mix	Grey	16 Years 7 Months 4 Weeks	8 Years	Adult	7.2	Male	No	Yes	5-Apr-2013	No		Friend/relative - gift (adult animal)	Owner Surrender	2005-04-03	2013-04-03 11:08:00
294632	Papa	2013	Dog	Owner Surrender	Victoria	Victoria Branch	Too Many Dogs			Corgi Mix	White / Buff	13 Years 7 Months 2 Weeks	4 Years 11 Months 4 Weeks	Adult	7.2	Male	Yes	Yes		No		Animal rescue - other in BC	Owner Surrender	2008-04-14	2013-04-13 12:09:00
420083	Rottie	2016	Dog	Owner Surrender	Courtenay	Comox Valley & District Branch	Divorce	Treatable-Rehabilitatable	Treatable-Rehabilitatable	Shih Tzu Mix	Black / Brown	11 Years 1 Week	6 Years	Adult	7.2	Male	Yes	Yes		Yes			Owner Surrender	2010-11-22	2016-11-22 12:53:00
482680	Junie	2019	Dog	Owner Surrender	Nanaimo	Nanaimo & District Branch	Moving/Evicted - Cant Find Pet Friendly Housing	Treatable-Rehabilitatable	Treatable-Rehabilitatable	Terrier Mix	Tan / White	3 Years 4 Months 3 Weeks	8 Months	Young Adult	7.2	Female	No	No		No		Friend/relative - from unplanned litter	Owner Surrender	2018-07-08	2019-03-08 16:29:00
396288	Ozzy	2016	Dog	Owner Surrender	Langley Township	Abbotsford Branch	Eviction			Mini Pinscher Mix	Tan	9 Years 10 Months 3 Weeks	4 Years 1 Month 2 Weeks	Adult	7.2	Male	Yes	Yes		Yes		Friend/relative - rescued/abandoned	Owner Surrender	2012-01-05	2016-02-22 15:15:00
409008	Rebel	2016	Puppy	Owner Surrender	Stone (res)- Crd K	Williams Lake & District Branch	Too Many Dogs	Healthy	Healthy	German Shepherd Mix	Sable / Brown	5 Years 7 Months 1 Week	3 Months	Puppy	7.2	Female	No	Yes	22-Jul-2016	No			Owner Surrender	2016-04-20	2016-07-20 16:51:00
159252	Wes	2009	Puppy	Owner Surrender	Quesnel	Quesnel & District Branch	Too Many Dogs			Siberian Husky / Border Collie	Black / Tan Points	12 Years 10 Months 2 Weeks	1 Month 3 Weeks	Puppy	7.2	Male	No	Yes	18-Mar-2009	No			Owner Surrender	2009-01-16	2009-03-14 15:02:00
432007	Dempsy	2017	Puppy	Owner Surrender	Cowichan Valley Regional District	Cowichan & District Branch	Unable To Find Home	Healthy	Healthy	Parsons Jack Russell Terrier Mix	White / Tan	4 Years 8 Months	1 Month 1 Week	Puppy	7.2	Male	No	Yes	23-Jun-2017	No			Owner Surrender	2017-03-26	2017-05-08 11:43:00
477955	Hunter	2018	Puppy	Owner Surrender	RDCK Area J	West Kootenay & District Branch	Unwanted Litter	Healthy	Healthy	Bernese Mountain Dog / Australian Shepherd	White Merle / Brown	3 Years 1 Month	1 Month 3 Weeks	Puppy	7.2	Male	Yes	Yes		No		Offspring of my own pet - unplanned litter	Owner Surrender	2018-10-26	2018-12-21 15:41:00
470376	Totem	2018	Puppy	Owner Surrender	R.D.E.K. Area C	East Kootenay Branch	Unwanted Litter	Healthy	Healthy	Labrador Retriever / Border Collie	Brown / Black	3 Years 4 Months 2 Weeks	1 Month 3 Weeks	Puppy	7.2	Male	No	Yes	7-Sep-2018	No		Offspring of my own pet - unplanned litter	Owner Surrender	2018-07-11	2018-09-05 13:10:00
450720	Alexa	2017	Puppy	Owner Surrender	Alexis Creek - Crd K	Williams Lake & District Branch	Feral	Treatable-Rehabilitatable	Treatable-Rehabilitatable	German Shepherd Mix	Tan	4 Years 2 Months 2 Weeks	3 Months	Puppy	7.2	Female	No	Yes	16-Jan-2018	No		Stray	Owner Surrender	2017-09-15	2017-12-15 16:53:00
145972	Purple	2008	Puppy	Owner Surrender	Quesnel	Quesnel & District Branch	Too Many Dogs			German Shepherd Mix	Black / Tan Points	13 Years 2 Months 1 Week	1 Month	Puppy	7.2	Female	No	Yes	19-Nov-2008	No			Owner Surrender	2008-09-19	2008-10-20 17:20:00
145968	Red	2008	Puppy	Owner Surrender	Quesnel	Quesnel & District Branch	Too Many Dogs			German Shepherd Mix	Black / Brindle	13 Years 2 Months 2 Weeks	1 Month	Puppy	7.2	Male	No	Yes	19-Nov-2008	No			Owner Surrender	2008-09-15	2008-10-20 17:20:00
357072	Sage # 4	2015	Puppy	Owner Surrender	Chilliwack	Chilliwack Branch	Unable To Find Home			German Shepherd / Collie Rough	Fawn / White	7 Years	1 Month 3 Weeks	Puppy	7.2	Female	Yes	Yes		Yes		Found abandoned	Owner Surrender	2014-11-30	2015-01-25 11:38:00
[truncated: 30,700 more rows]
