# Supplementary material for: Reasons for Guardian-Relinquishment of Dogs to Shelters: Animal and Regional Predictors in British Columbia, Canada
Source: Front Vet Sci. 2022 Apr 14;9:857634. doi: 10.3389/fvets.2022.857634 (PMC9050194; doi:10.3389/fvets.2022.857634)
Supplement: Supplementary Data Sheet 3 — Eagan et al. Data File. Model sample sizes. [file Data_Sheet_3.xlsx]

## Sheet: Too Many
Group	Characteristic	n
Age Group	Puppy	3731
	Young Adult	1025
	Adult	1154
	Senior	127
SN Status	Yes	3334
	No	2832
Asilomar	H	592
	TR	784
	TM	72
	UU	24
Size	Smaller	2287
	Larger	518
Sex	Female	3164
	Male	2980
Breed	Suspected Purebred	61
	Mixed	6118
Population Centre Size	Small	2970
	Medium	1613
	Larger	1596

## Sheet: Housing Issues
Group	Characteristic	n
Age Group	Puppy	827
	Young Adult	1282
	Adult	2435
	Senior	729
SN Status	Yes	3710
	No	1553
Asilomar	H	460
	TR	481
	TM	196
	UU	34
Size	Smaller	1073
	Larger	1139
Sex	Female	2526
	Male	2779
Breed	Suspected Purebred	201
	Mixed	5108
Population Centre Size	Small	1910
	Medium	1769
	Larger	1629

## Sheet: Personal Issues
Group	Characteristic	n
Age Group	Puppy	861
	Young Adult	1450
	Adult	2118
	Senior	479
SN Status	Yes	3462
	No	1464
Asilomar	H	571
	TR	493
	TM	189
	UU	24
Size	Smaller	1109
	Larger	1057
Sex	Female	2279
	Male	2663
Breed	Suspected Purebred	223
	Mixed	4722
Population Centre Size	Small	1944
	Medium	1478
	Larger	1525

## Sheet: Financial Issues
Group	Characteristic	n
Age Group	Puppy	847
	Young Adult	668
	Adult	1103
	Senior	651
SN Status	Yes	1991
	No	1197
Asilomar	H	117
	TR	458
	TM	169
	UU	128
Size	Smaller	752
	Larger	471
Sex	Female	1638
	Male	1655
Breed	Suspected Purebred	106
	Mixed	3205
Population Centre Size	Small	1352
	Medium	1100
	Larger	855

## Sheet: Dog Behaviour
Group	Characteristic	n
Age Group	Puppy	169
	Young Adult	1032
	Adult	1731
	Senior	267
SN Status	Yes	2440
	No	722
Asilomar	H	443
	TR	379
	TM	184
	UU	59
Size	Smaller	529
	Larger	863
Sex	Female	1438
	Male	1770
Breed	Suspected Purebred	139
	Mixed	3074
Population Centre Size	Small	1376
	Medium	1006
	Larger	831

## Sheet: Guardian Health
Group	Characteristic	n
Age Group	Puppy	234
	Young Adult	479
	Adult	1151
	Senior	563
SN Status	Yes	1912
	No	504
Asilomar	H	189
	TR	273
	TM	142
	UU	25
Size	Smaller	648
	Larger	403
Sex	Female	1191
	Male	1251
Breed	Suspected Purebred	138
	Mixed	2331
Population Centre Size	Small	922
	Medium	734
	Larger	793
